# Supplementary material for: QTL Mapping of Yield-Related Traits in Tetraploid Wheat Based on Wheat55K SNP Array
Source: Plants (Basel). 2024 May 7;13(10):1285. doi: 10.3390/plants13101285 (PMC11125051; doi:10.3390/plants13101285)
Supplement: Supplementary file 1 [file plants-13-01285-s001.zip]

Archive with 8 entries (8 files):
- Figure Supplement 1.pdf
- Figure Supplement 2.pdf
- Supplementary Table 1.xlsx
- Supplementary Table 2.xlsx
- Supplementary Table 3.xlsx
- Supplementary Table 4.xlsx
- Supplementary Table 5.xlsx
- Supplementary Table 6.xlsx
