# Supplementary material for: QTL Mapping of Yield-Related Traits in Tetraploid Wheat Based on Wheat55K SNP Array
Source: Plants (Basel). 2024 May 7;13(10):1285. doi: 10.3390/plants13101285 (PMC11125051; doi:10.3390/plants13101285)
Supplement: Supplementary file 1 [file plants-13-01285-s001.zip › Supplementary Table 1.xlsx]

## Sheet: Sheet1
Supplemental Table S1 Distribution of markers on 26 chromosomes in the genetic map
MarkerName	Chromosome	Interval	Position	s. start	s. end	evalue
AX-109380665	Chr1A	0	0	597801227	597801157	4.67e-27
AX-109360506	Chr1A	6.94	6.94	590598334	590598264	4.67e-27
AX-110439639	Chr1A	9.6	2.66	588155423	588155353	4.67e-27
AX-111707816	Chr1A	10.11	0.51	587209244	587209174	4.67e-27
AX-108950464	Chr1A	10.62	0.51	581772806	581772736	4.67e-27
AX-94705107	Chr1A	12.2	1.58	580392766	580392836	2.17e-25
AX-109410802	Chr1A	20.71	8.51	577688284	577688354	4.67e-27
AX-108955152	Chr1A	22.71	2	573262270	573262340	4.67e-27
AX-110511618	Chr1A	26.53	3.82	567262162	567262092	4.67e-27
AX-109284840	Chr1A	37.04	10.51
AX-108872067	Chr1A	37.52	0.48	559113351	559113421	4.67e-27
AX-111080463	Chr1A	38.97	1.45	556209413	556209483	4.67e-27
AX-110909230	Chr1A	39.94	0.97	554064669	554064599	4.67e-27
AX-110502553	Chr1A	43.52	3.58	553413825	553413755	4.67e-27
AX-110067057	Chr1A	43.98	0.46	552863342	552863272	4.67e-27
AX-109477991	Chr1A	45.91	1.93	550999494	550999564	4.67e-27
AX-109971623	Chr1A	46.37	0.46	550880127	550880197	4.67e-27
AX-110480800	Chr1A	51.02	4.65	550241544	550241614	4.67e-27
AX-109456415	Chr1A	53.11	2.09	520188234	520188164	4.67e-27
AX-110966348	Chr1A	55.15	2.04	512876881	512876811	4.7e-22
AX-109916940	Chr1A	56.15	1	508029834	508029904	4.67e-27
AX-108831269	Chr1A	57.11	0.96	505613273	505613343	4.67e-27
AX-110998342	Chr1A	59.11	2	502452357	502452427	4.67e-27
AX-110955649	Chr1A	60.1	0.99	496535021	496534951	4.67e-27
AX-95129686	Chr1A	61.05	0.95	495552598	495552666	2.81e-24
AX-108897448	Chr1A	64.48	3.43	493196250	493196320	4.67e-27
AX-108805501	Chr1A	66.41	1.93	462276619	462276549	4.67e-27
AX-108954549	Chr1A	67.35	0.94	444626740	444626810	4.67e-27
AX-110470934	Chr1A	67.82	0.47	441902562	441902632	4.67e-27
AX-95164417	Chr1A	68.29	0.47	440912851	440912783	6.04e-26
AX-111494269	Chr1A	70.71	2.42	434389208	434389278	4.67e-27
AX-108964373	Chr1A	75.52	4.81	394051455	394051385	4.67e-27
AX-108842045	Chr1A	75.99	0.47	381865370	381865300	4.67e-27
AX-108745947	Chr1A	76.47	0.48	370925858	370925788	4.67e-27
AX-110374575	Chr1A	77.42	0.95	370913760	370913830	4.67e-27
AX-94449995	Chr1A	77.88	0.46	357144406	357144476	4.67e-27
AX-110473633	Chr1A	79.87	1.99	339536734	339536804	4.67e-27
AX-110493799	Chr1A	83.52	3.65	296796382	296796312	4.67e-27
AX-111046724	Chr1A	84.02	0.5	169371604	169371534	4.67e-27
AX-109026070	Chr1A	89.53	5.51	54971281	54971351	4.67e-27
AX-109873198	Chr1A	91.16	1.63	51911748	51911818	4.67e-27
AX-109273441	Chr1A	92.25	1.09	47282887	47282957	4.67e-27
AX-109373066	Chr1A	96.23	3.98	34477196	34477266	4.67e-27
AX-110370077	Chr1A	97.83	1.6	29430753	29430823	4.67e-27
AX-109428041	Chr1A	105.2	7.37	24422338	24422408	4.67e-27
AX-109291399	Chr1A	107.3	2.1	9120249	9120179	2.17e-25
AX-110387837	Chr1A	111.53	4.23	15357522	15357452	4.67e-27
AX-109846781	Chr1A	112.04	0.51	15369859	15369929	4.67e-27
AX-109627408	Chr1A	113.62	1.58	15294004	15293934	4.67e-27
AX-111495887	Chr1A	118.43	3.23	13059739	13059809	4.67e-27
AX-109314921	Chr1A	120.43	2	12948730	12948660	4.67e-27
AX-111518386	Chr1A	120.93	0.5	11326099	11326029	4.67e-27
AX-109292832	Chr1A	121.43	0.5	10621131	10621061	4.67e-27
AX-109994213	Chr1A	122.99	1.56	8250165	8250095	4.67e-27
AX-108874199	Chr1A	132.74	6.56	1204917	1204847	4.67e-27
AX-111036816	Chr1A	134.24	1.5	3281738	3281808	4.67e-27
AX-108844753	Chr1B	0	0	75316224	75316294	4.67e-27
AX-109335336	Chr1B	2.63	2.63	307309665	307309735	4.67e-27
AX-109303584	Chr1B	3.13	0.5	335070082	335070012	4.67e-27
AX-108729200	Chr1B	3.63	0.5	338816350	338816420	4.67e-27
AX-108944105	Chr1B	5.15	1.52	398269301	398269231	4.67e-27
AX-108916712	Chr1B	6.62	1.47	408563357	408563287	4.67e-27
AX-109272373	Chr1B	7.1	0.48	410491981	410491911	4.67e-27
AX-111825024	Chr1B	7.58	0.48	411979789	411979859	4.67e-27
AX-110522116	Chr1B	9.08	1.5	425882161	425882091	4.67e-27
AX-94631841	Chr1B	9.56	0.48	433940186	433940116	4.67e-27
AX-108764529	Chr1B	10.04	0.48	440270168	440270238	4.67e-27
AX-108888595	Chr1B	11.02	0.98	449541242	449541312	4.67e-27
AX-108964423	Chr1B	11.5	0.48	456546061	456546131	4.67e-27
AX-109864407	Chr1B	11.99	0.49	462380508	462380438	4.67e-27
AX-108767894	Chr1B	12.46	0.47	463355628	463355558	4.67e-27
AX-108743966	Chr1B	13.44	0.98	476494551	476494481	4.67e-27
AX-108842989	Chr1B	16.98	3.54	489785206	489785136	4.67e-27
AX-108791049	Chr1B	18.87	1.89	494726330	494726260	4.67e-27
AX-109527015	Chr1B	20.37	1.5	498915491	498915561	4.67e-27
AX-109449137	Chr1B	20.85	0.48	509569920	509569990	4.67e-27
AX-95206874	Chr1B	21.35	0.5	510145372	510145302	4.67e-27
AX-108921800	Chr1B	25.67	4.32	529228155	529228225	4.67e-27
AX-110195432	Chr1B	26.65	0.98	531798059	531798129	4.67e-27
AX-95194502	Chr1B	27.13	0.48	537081622	537081552	4.67e-27
AX-109484985	Chr1B	28.08	0.95	542188515	542188585	4.67e-27
AX-110973646	Chr1B	28.55	0.47	545725958	545726028	4.67e-27
AX-109816991	Chr1B	29.55	1	549327986	549327916	4.67e-27
AX-111496563	Chr1B	31.04	1.49	550085189	550085259	4.67e-27
AX-108948156	Chr1B	33.49	1.47	556130670	556130740	4.67e-27
AX-109932845	Chr1B	33.96	0.47	556387651	556387721	4.67e-27
AX-109433305	Chr1B	34.44	0.48	557931965	557931895	4.67e-27
AX-111609665	Chr1B	34.91	0.47	563019766	563019696	4.67e-27
AX-109073020	Chr1B	35.38	0.47	569046748	569046678	4.67e-27
AX-108932276	Chr1B	37.27	1.89	569151547	569151617	4.67e-27
AX-111221126	Chr1B	39.16	1.89	569294361	569294431	4.67e-27
AX-109406351	Chr1B	39.65	0.49	573048151	573048221	4.67e-27
AX-109815012	Chr1B	43.27	1.01	579856684	579856614	4.67e-27
AX-108832305	Chr1B	43.76	0.49	589943222	589943152	4.67e-27
AX-111506075	Chr1B	46.26	2.5	590441980	590442050	4.67e-27
AX-110056287	Chr1B	48.28	2.02	591166060	591165990	4.67e-27
AX-108750070	Chr1B	48.77	0.49	592339783	592339853	4.67e-27
AX-109368546	Chr1B	49.25	0.48	598394492	598394562	4.67e-27
AX-109997645	Chr1B	50.25	1	609361992	609362062	4.67e-27
AX-109583602	Chr1B	50.75	0.5	613108330	613108400	4.67e-27
AX-108979484	Chr1B	54.44	3.69	620435273	620435343	4.67e-27
AX-110400085	Chr1B	54.92	0.48	622046538	622046468	4.67e-27
AX-109601516	Chr1B	55.4	0.48	628672406	628672476	4.67e-27
AX-110553901	Chr1B	56.89	1.49	631417195	631417265	4.67e-27
AX-94534666	Chr1B	57.88	0.99	633766805	633766875	4.67e-27
AX-108871466	Chr1B	58.36	0.48	634143492	634143562	4.67e-27
AX-109016770	Chr1B	60.32	1.96	637981920	637981990	4.67e-27
AX-110420691	Chr1B	62.8	2.48	639007900	639007970	4.67e-27
AX-94433115	Chr1B	64.26	1.46	640047146	640047216	2.17e-25
AX-110386460	Chr1B	64.73	0.47	640551608	640551678	4.67e-27
AX-108812191	Chr1B	65.7	0.97	641388764	641388834	1.01e-23
AX-111655785	Chr1B	72.38	6.68	649570882	649570830	4.73e-17
AX-108898913	Chr1B	73.4	1.02	653019699	653019769	4.67e-27
AX-108758276	Chr1B	74.36	0.96	655201408	655201478	4.67e-27
AX-109895715	Chr1B	77.39	3.03	659964239	659964309	4.67e-27
AX-110581950	Chr1B	77.87	0.48	662181204	662181274	4.67e-27
AX-110041679	Chr1B	78.82	0.95	662938385	662938455	4.67e-27
AX-110077950	Chr1B	81.85	3.03	666918002	666918072	4.67e-27
AX-110019040	Chr1B	82.33	0.48	670487386	670487316	4.67e-27
AX-110017315	Chr1B	91.02	2.41	675816559	675816489	4.67e-27
AX-94696684	Chr1B	96.83	5.81	677229812	677229882	4.67e-27
AX-109335890	Chr1B	102.78	5.95	679153371	679153441	4.67e-27
AX-111527355	Chr1B	105.72	2.94	683442817	683442747	4.67e-27
AX-108956016	Chr1B	106.66	0.94	690213523	690213593	4.67e-27
AX-108971228	Chr1B	110.8	4.14	697659051	697658981	4.67e-27
AX-108777082	Chr1B	0	0	49213797	49213867	4.67e-27
AX-111495479	Chr1B	1.02	1.02	46024393	46024463	4.67e-27
AX-109651023	Chr1B	2.07	1.05	41426906	41426976	4.67e-27
AX-111698803	Chr1B	6.39	0.5	26754752	26754682	4.67e-27
AX-110125328	Chr1B	8.96	2.57	25609890	25609960	4.67e-27
AX-110390938	Chr1B	17.5	4.22	13601234	13601304	4.67e-27
AX-111605932	Chr1B	18.53	1.03	18231336	18231406	4.67e-27
AX-94386653	Chr1B	21.19	2.66	10638461	10638391	2.17e-25
AX-95149706	Chr1B	23.94	2.75	8445878	8445808	4.67e-27
AX-109924111	Chr1B	26.66	2.72	7115548	7115478	4.67e-27
AX-108966369	Chr1B	35.07	8.41	1243250	1243180	4.67e-27
AX-109887498	Chr2A	0	0	625619239	625619309	4.67e-27
AX-109024104	Chr2A	3.07	3.07	619254931	619254861	4.67e-27
AX-110407291	Chr2A	6.8	3.73	607429978	607429908	4.67e-27
AX-109593272	Chr2A	13.66	6.86	576308063	576307993	4.67e-27
AX-110094355	Chr2A	18.02	4.36	536716008	536715938	4.67e-27
AX-109976561	Chr2A	18.52	0.5	518918731	518918801	4.67e-27
AX-111482501	Chr2A	21.04	2.52	503136385	503136315	4.67e-27
AX-109600748	Chr2A	0	0	1503573	1503503	4.67e-27
AX-110073874	Chr2A	0.95	0.95	6143611	6143541	4.67e-27
AX-108857922	Chr2A	3.41	2.46	7556535	7556605	4.67e-27
AX-109929579	Chr2A	10.85	0.96	20761514	20761584	2.17e-25
AX-109273952	Chr2A	16.23	2.88	24802220	24802150	4.67e-27
AX-109934794	Chr2A	19.73	3.5	31463649	31463719	4.67e-27
AX-108757759	Chr2A	31.38	11.65	35386463	35386533	4.67e-27
AX-110608557	Chr2A	32.34	0.96	35896490	35896560	4.67e-27
AX-109434737	Chr2A	37.74	5.4	41108491	41108561	4.67e-27
AX-109031576	Chr2A	40.32	2.58	51897744	51897674	4.67e-27
AX-109380690	Chr2A	47.51	7.19	64156812	64156742	4.67e-27
AX-111208332	Chr2A	48.03	0.52	64332412	64332342	4.67e-27
AX-109366069	Chr2A	49.07	1.04	64414265	64414195	4.67e-27
AX-108741112	Chr2A	50.12	1.05	68674916	68674986	4.67e-27
AX-110523153	Chr2A	50.64	0.52	75222989	75222919	4.67e-27
AX-111545564	Chr2A	53.17	2.53	77931197	77931127	4.67e-27
AX-108911161	Chr2A	54.11	0.94	82243037	82243107	4.67e-27
AX-109520260	Chr2A	56.07	1.96	91625652	91625722	4.67e-27
AX-109367272	Chr2A	61.71	5.64	162156453	162156523	4.67e-27
AX-110617782	Chr2A	62.22	0.51	167652617	167652687	4.67e-27
AX-110492886	Chr2A	0	0	689316864	689316934	4.67e-27
AX-109425314	Chr2A	8.02	8.02	696882713	696882643	4.67e-27
AX-110600844	Chr2A	9.95	1.93	703116557	703116487	4.67e-27
AX-108740395	Chr2A	10.91	0.96	706828687	706828757	4.67e-27
AX-109934383	Chr2A	11.39	0.48	709508822	709508752	4.67e-27
AX-109861211	Chr2A	12.35	0.96	711427399	711427469	4.67e-27
AX-111120348	Chr2A	15.35	3	716080421	716080351	4.67e-27
AX-109882240	Chr2A	16.81	1.46	719875427	719875497	4.67e-27
AX-109443677	Chr2A	18.28	1.47	720773136	720773066	4.67e-27
AX-109344129	Chr2A	19.23	0.95	721683423	721683353	4.67e-27
AX-108847326	Chr2A	20.2	0.97	722701993	722701923	4.67e-27
AX-111720537	Chr2A	29.01	8.81	732769653	732769723	4.67e-27
AX-109321357	Chr2A	30.48	1.47	733242563	733242633	4.67e-27
AX-110069674	Chr2A	31.48	1	736997619	736997549	4.67e-27
AX-109573463	Chr2A	32.5	1.02	738048215	738048145	4.67e-27
AX-111667876	Chr2A	32.98	0.48	738673082	738673012	4.67e-27
AX-108855103	Chr2A	35.99	3.01	739374067	739373997	4.67e-27
AX-108833449	Chr2A	39.49	3.5	743919559	743919629	4.67e-27
AX-110949248	Chr2A	41.46	1.97	744079339	744079269	4.67e-27
AX-110458961	Chr2A	45.68	4.22	748659076	748659146	4.67e-27
AX-110086823	Chr2A	49.17	3.49	759199193	759199263	4.67e-27
AX-109416251	Chr2A	54.42	5.25	762184305	762184375	4.67e-27
AX-111555015	Chr2A	55.94	0.51	762341576	762341646	4.67e-27
AX-111696446	Chr2A	63.6	7.66	776551716	776551646	4.67e-27
AX-110530264	Chr2B	0	0	801099826	801099896	4.67e-27
AX-109445054	Chr2B	1.82	1.82	800796483	800796413	4.67e-27
AX-110643378	Chr2B	3.36	1.54	798799945	798800015	4.67e-27
AX-109864933	Chr2B	4.83	1.47	797939676	797939746	4.67e-27
AX-108898197	Chr2B	6.34	1.51	793478721	793478791	4.67e-27
AX-110500701	Chr2B	7.97	1.63	786628782	786628852	4.67e-27
AX-110459778	Chr2B	8.48	0.51	786598304	786598234	4.67e-27
AX-111181035	Chr2B	14.62	6.14	781191660	781191730	4.67e-27
AX-109935812	Chr2B	18.08	2.5	778724820	778724890	4.67e-27
AX-108737766	Chr2B	21.1	2.02	770973310	770973240	4.67e-27
AX-111663427	Chr2B	23.05	1.95	767606557	767606487	4.67e-27
AX-111180018	Chr2B	25.5	2.45	763436636	763436566	4.67e-27
AX-89458348	Chr2B	25.99	0.49	757031878	757031948	4.67e-27
AX-111717978	Chr2B	26.47	0.48	756692101	756692031	4.67e-27
AX-109381866	Chr2B	34.23	7.76	740969182	740969252	4.67e-27
AX-111142990	Chr2B	34.7	0.47	739854480	739854550	4.67e-27
AX-111030322	Chr2B	35.18	0.48	737342818	737342748	4.67e-27
AX-109040845	Chr2B	36.67	1.49	735575927	735575997	4.67e-27
AX-109275324	Chr2B	39.7	3.03	718246460	718246390	4.67e-27
AX-110402929	Chr2B	41.66	1.96	713251091	713251021	4.67e-27
AX-110373062	Chr2B	42.14	0.48	712283999	712284069	4.67e-27
AX-94671142	Chr2B	44.27	2.13	698065748	698065678	2.17e-25
AX-110412525	Chr2B	44.77	0.5	690251454	690251384	4.67e-27
AX-94584426	Chr2B	48.66	3.89	674652907	674652977	1.01e-23
AX-94694898	Chr2B	51.38	2.72	628293206	628293276	2.17e-25
AX-108983182	Chr2B	53.45	2.07	605328311	605328241	4.67e-27
AX-109416434	Chr2B	53.94	0.49	583792847	583792777	4.67e-27
AX-108843759	Chr2B	56.03	2.09	572920644	572920714	4.67e-27
AX-109850498	Chr2B	63.13	7.1	539157945	539157875	4.67e-27
AX-110999261	Chr2B	66.55	3.42	548454911	548454981	4.67e-27
AX-108787238	Chr2B	67.08	0.53	540076409	540076479	4.67e-27
AX-110511445	Chr2B	73.43	6.35	530850363	530850293	4.67e-27
AX-111130767	Chr2B	74.96	1.53	498747737	498747807	4.67e-27
AX-109031412	Chr2B	75.98	1.02	471983999	471984069	4.67e-27
AX-109302620	Chr2B	77.5	1.52	436417077	436417007	4.67e-27
AX-110494752	Chr2B	77.99	0.49	333900383	333900314	1.68e-26
AX-94790995	Chr2B	80.05	2.06	219584218	219584288	4.67e-27
AX-108897462	Chr2B	82.55	2.5	208658260	208658330	4.67e-27
AX-108942164	Chr2B	83.01	0.46	201701771	201701841	4.67e-27
AX-110466410	Chr2B	83.47	0.46	200008994	200008924	4.67e-27
AX-109412907	Chr2B	84.39	0.92	198612589	198612519	4.67e-27
AX-109979166	Chr2B	87.25	2.86	187853190	187853120	4.67e-27
AX-89577891	Chr2B	92.71	5.46	168886583	168886653	4.67e-27
AX-109876396	Chr2B	94.09	1.38	157485283	157485213	4.67e-27
AX-109417361	Chr2B	95.94	1.85	147992520	147992450	4.67e-27
AX-110406540	Chr2B	96.89	0.95	116169520	116169450	4.67e-27
AX-111591571	Chr2B	97.83	0.94	113352551	113352621	4.67e-27
AX-108822676	Chr2B	98.3	0.47	112412370	112412440	4.67e-27
AX-94858793	Chr2B	99.23	0.93	107088140	107088070	2.17e-25
AX-108784400	Chr2B	101.12	1.89	103143370	103143440	4.67e-27
AX-108817536	Chr2B	103.48	0.45	65855268	65855338	4.67e-27
AX-109927771	Chr2B	110.53	7.05	56651662	56651592	4.7e-22
AX-110099006	Chr2B	110.99	0.46
AX-110628280	Chr2B	111.92	0.93	52879156	52879086	4.67e-27
AX-108728636	Chr2B	122.64	10.72	33486226	33486156	4.67e-27
AX-109328607	Chr2B	124.03	1.39	29591050	29591120	4.67e-27
AX-111511682	Chr2B	129.15	5.12	27858102	27858172	4.67e-27
AX-111099555	Chr2B	131.81	2.66	21474028	21473958	4.67e-27
AX-110486666	Chr2B	133.33	1.52	10889153	10889223	4.67e-27
AX-110473853	Chr2B	141.22	7.89	2316816	2316746	4.67e-27
AX-111594339	Chr3A	0	0	746592747	746592817	4.67e-27
AX-110906848	Chr3A	4.96	4.96	743826613	743826683	4.67e-27
AX-108730958	Chr3A	8.12	3.16	740680310	740680380	4.67e-27
AX-109840451	Chr3A	11.25	3.13	738786816	738786886	4.67e-27
AX-111037193	Chr3A	16.95	5.7	727495557	727495487	4.67e-27
AX-108887673	Chr3A	17.9	0.95	727282891	727282961	4.67e-27
AX-111279439	Chr3A	26.22	8.32	720220983	720220913	4.67e-27
AX-108781594	Chr3A	35.77	7.03	714499207	714499277	4.67e-27
AX-110491100	Chr3A	42.71	6.94	705504622	705504692	4.67e-27
AX-108762191	Chr3A	43.71	1	704038172	704038102	4.67e-27
AX-110496623	Chr3A	50.53	6.82	697085104	697085174	4.67e-27
AX-108863620	Chr3A	51.28	0.75	696356092	696356162	4.67e-27
AX-109065107	Chr3A	55.83	4.55	686256804	686256734	4.67e-27
AX-111258206	Chr3A	58.39	2.56	682437705	682437775	4.67e-27
AX-111798836	Chr3A	58.87	0.48	681804465	681804395	4.67e-27
AX-109354054	Chr3A	64.32	5.45	669786796	669786866	4.67e-27
AX-108872401	Chr3A	65.8	1.48	659567468	659567538	4.67e-27
AX-108755143	Chr3A	66.26	0.46	658170397	658170327	4.67e-27
AX-109851882	Chr3A	67.71	1.45	653528371	653528441	4.67e-27
AX-110518818	Chr3A	69.16	1.45	649648697	649648627	4.67e-27
AX-108870115	Chr3A	69.64	0.48	645385560	645385490	4.67e-27
AX-108887593	Chr3A	71.08	1.44	645328606	645328676	4.67e-27
AX-110029105	Chr3A	71.58	0.5	638480260	638480330	4.67e-27
AX-108787762	Chr3A	73.06	1.48	626101842	626101912	4.67e-27
AX-111666361	Chr3A	76.6	3.54	622562562	622562632	4.67e-27
AX-109858702	Chr3A	79.21	2.61	605500444	605500374	4.67e-27
AX-109528419	Chr3A	79.7	0.49	603864891	603864822	1.68e-26
AX-94564058	Chr3A	81.21	1.51	598975901	598975971	4.67e-27
AX-109110362	Chr3A	83.17	1.96	596503284	596503214	4.67e-27
AX-111024705	Chr3A	84.66	1.49	584684974	584685044	4.67e-27
AX-110558769	Chr3A	85.15	0.49	580833668	580833598	4.67e-27
AX-95658502	Chr3A	86.14	0.99	574669442	574669372	4.67e-27
AX-108876509	Chr3A	87.67	1.53	572034975	572035045	4.67e-27
AX-111708303	Chr3A	88.16	0.49	568151466	568151536	4.67e-27
AX-109431655	Chr3A	91.94	3.78	550131036	550130966	4.67e-27
AX-110371883	Chr3A	94.11	2.17	527991460	527991390	4.67e-27
AX-109524848	Chr3A	94.62	0.51	526608919	526608849	4.67e-27
AX-111021001	Chr3A	95.65	1.03	525794774	525794844	4.67e-27
AX-89475213	Chr3A	96.65	1	523316034	523315964	4.67e-27
AX-110442313	Chr3A	97.64	0.99	521631602	521631532	4.67e-27
AX-94496249	Chr3A	100.14	2.5	517795877	517795947	4.67e-27
AX-110604354	Chr3A	100.62	0.48	513955007	513954937	4.67e-27
AX-108881231	Chr3A	102.09	1.47	513852911	513852981	4.67e-27
AX-108909590	Chr3A	103.06	0.97	501075134	501075204	4.67e-27
AX-109082264	Chr3A	109	5.94	335273998	335273928	4.67e-27
AX-109942894	Chr3A	110.45	1.45	115131863	115131793	4.67e-27
AX-89497626	Chr3A	114.02	3.57	95558381	95558451	4.67e-27
AX-108922928	Chr3A	114.99	0.97	70014210	70014280	4.67e-27
AX-110916132	Chr3A	115.96	0.97	67755619	67755549	4.67e-27
AX-109964859	Chr3A	123.98	8.02	56325534	56325464	4.67e-27
AX-94679214	Chr3A	124.93	0.95	53516311	53516241	1.01e-23
AX-109854359	Chr3A	129.15	4.22	42854651	42854721	4.67e-27
AX-108972085	Chr3A	131.76	2.61	38714020	38713950	4.67e-27
AX-111653361	Chr3A	133.31	1.55	36561043	36561113	4.67e-27
AX-111543258	Chr3A	140.66	7.35	28503999	28504069	4.67e-27
AX-109844195	Chr3A	142.08	1.42	26647762	26647832	4.67e-27
AX-109848595	Chr3A	143.49	1.41	25431531	25431601	4.67e-27
AX-108733656	Chr3A	143.95	0.46	25393992	25394062	4.67e-27
AX-109399040	Chr3A	144.42	0.47	25157850	25157780	4.67e-27
AX-109327908	Chr3A	145.89	1.47	24339314	24339384	4.67e-27
AX-110168600	Chr3A	147.87	1.98	20873148	20873078	4.67e-27
AX-110671124	Chr3A	151	3.13	19894941	19894871	4.67e-27
AX-110375356	Chr3A	157.78	6.78	11851680	11851610	4.67e-27
AX-111212311	Chr3A	159.85	2.07	10311453	10311523	4.67e-27
AX-110426157	Chr3A	160.34	0.49	10277785	10277855	4.67e-27
AX-109287317	Chr3A	167.12	6.78	7641275	7641345	4.67e-27
AX-110470853	Chr3A	167.61	0.49	7516191	7516261	4.67e-27
AX-110574735	Chr3B	114.26	3.04	843866758	843866688	4.67e-27
AX-109973307	Chr3B	115.73	1.47	839473028	839472958	4.67e-27
AX-111538664	Chr3B	118.72	0.95	828236890	828236960	4.67e-27
AX-109910548	Chr3B	133.47	6.2	799624353	799624423	4.67e-27
AX-111016736	Chr3B	140.93	7.46	789405176	789405106	4.67e-27
AX-109310077	Chr3B	153.7	12.77	776753716	776753646	4.67e-27
AX-108950567	Chr3B	160.65	6.95	773603739	773603669	4.67e-27
AX-94612981	Chr3B	161.14	0.49	771010584	771010654	2.17e-25
AX-109814878	Chr3B	161.62	0.48	762576022	762575952	4.67e-27
AX-108903591	Chr3B	164.69	3.07	744119725	744119795	4.67e-27
AX-108730983	Chr3B	168.38	3.69	719919009	719918939	4.67e-27
AX-111174853	Chr3B	172.19	3.81	677728656	677728586	4.67e-27
AX-110455112	Chr3B	172.68	0.49	674022081	674022151	4.67e-27
AX-111112626	Chr3B	173.18	0.5	670358385	670358455	4.67e-27
AX-109888896	Chr3B	180.8	7.62	641288449	641288519	4.67e-27
AX-110551666	Chr3B	181.27	0.47	651387052	651387122	4.67e-27
AX-109353206	Chr3B	190.94	9.67	619636314	619636244	4.67e-27
AX-111494799	Chr3B	191.4	0.46	602676989	602676919	4.67e-27
AX-109856670	Chr3B	191.86	0.46	598217273	598217343	4.67e-27
AX-108777125	Chr3B	192.79	0.93	587065278	587065348	4.67e-27
AX-108875903	Chr3B	194.25	1.46	579222066	579222136	4.67e-27
AX-108848922	Chr3B	194.72	0.47	577051885	577051955	4.67e-27
AX-110379792	Chr3B	197.22	2.5	571643625	571643695	4.67e-27
AX-108733780	Chr3B	198.21	0.99	571285058	571285128	4.67e-27
AX-109373224	Chr3B	204.43	6.22	564953993	564954063	4.67e-27
AX-111118939	Chr3B	207.59	3.16	558204071	558204141	4.67e-27
AX-111068564	Chr3B	208.61	1.02	526701800	526701870	4.67e-27
AX-108972312	Chr3B	209.1	0.49	525834810	525834880	4.67e-27
AX-109849213	Chr3B	209.61	0.51	520675123	520675193	4.67e-27
AX-109851198	Chr3B	212.84	3.23	512381423	512381493	4.67e-27
AX-109378986	Chr3B	216.03	3.19	478482713	478482783	4.67e-27
AX-108743498	Chr3B	216.53	0.5	476213202	476213132	4.67e-27
AX-110050019	Chr3B	218.06	1.53	469444001	469444071	4.67e-27
AX-109922388	Chr3B	218.56	0.5	461789932	461789862	4.67e-27
AX-109912479	Chr3B	219.56	1	458232065	458231995	4.67e-27
AX-109291094	Chr3B	222.14	2.58	448073871	448073941	4.67e-27
AX-108890155	Chr3B	223.13	0.99	440775726	440775796	4.67e-27
AX-110690513	Chr3B	223.62	0.49	445711397	445711467	4.67e-27
AX-94694497	Chr3B	224.62	1	427401250	427401180	4.67e-27
AX-108960683	Chr3B	228.56	3.94	344326433	344326405	2.23e-05
AX-109324755	Chr3B	229.58	0.51	164045637	164045707	4.67e-27
AX-110062711	Chr3B	230.59	1.01	148600651	148600721	4.67e-27
AX-109281651	Chr3B	233.63	3.04	87638152	87638082	4.67e-27
AX-111082564	Chr3B	235.06	1.43	75857852	75857922	4.67e-27
AX-108879185	Chr3B	235.51	0.45	72995022	72995092	4.67e-27
AX-109910758	Chr3B	236.97	1.46	70064133	70064203	4.67e-27
AX-108761898	Chr3B	243.25	6.28	61723710	61723640	4.67e-27
AX-111045342	Chr3B	244.25	1	60356149	60356079	4.67e-27
AX-108834435	Chr3B	247.35	3.1	49476062	49475992	4.67e-27
AX-110362836	Chr3B	249.95	2.6	41626177	41626247	4.67e-27
AX-108761861	Chr3B	252.62	2.67	40119606	40119536	4.67e-27
AX-109440542	Chr3B	253.66	1.04	38101622	38101552	4.67e-27
AX-110582337	Chr3B	254.71	1.05	32482046	32481976	4.67e-27
AX-110435611	Chr3B	258.52	3.81	29134532	29134602	4.67e-27
AX-109998593	Chr3B	259.52	1	27633585	27633515	4.67e-27
AX-109970449	Chr3B	261.56	2.04	26026395	26026465	4.67e-27
AX-94789265	Chr3B	263.14	1.58	25115043	25114973	1.01e-23
AX-94682394	Chr3B	264.76	1.62	23378311	23378376	2.83e-19
AX-110449717	Chr3B	270.67	5.91	19132366	19132436	4.67e-27
AX-108913740	Chr3B	272.2	1.53	16125189	16125259	4.67e-27
AX-94775330	Chr3B	277.1	4.9	12188115	12188185	4.67e-27
AX-110365263	Chr3B	283.46	6.36	3282497	3282567	4.67e-27
AX-108936312	Chr3B	287.73	4.27	3714530	3714600	4.7e-22
AX-109406677	Chr4A	0	0	2931670	2931740	4.67e-27
AX-108891576	Chr4A	0.99	0.99	3315308	3315238	4.67e-27
AX-111621169	Chr4A	6.06	5.07	7353282	7353352	4.67e-27
AX-109867908	Chr4A	10.38	4.32	12445460	12445390	4.67e-27
AX-110580622	Chr4A	10.85	0.47	13435223	13435153	4.67e-27
AX-108798424	Chr4A	11.82	0.97	16023943	16024013	4.67e-27
AX-110524110	Chr4A	15.99	4.17	16358054	16357984	4.67e-27
AX-110447967	Chr4A	16.46	0.47	16686747	16686817	4.67e-27
AX-109505335	Chr4A	17.41	0.95	17192048	17192118	4.67e-27
AX-94635973	Chr4A	18.36	0.95	21053904	21053974	4.67e-27
AX-108819593	Chr4A	20.42	2.06	24722196	24722126	4.67e-27
AX-108939255	Chr4A	21.91	1.49	29168475	29168405	4.67e-27
AX-109926179	Chr4A	27.04	5.13	37742604	37742674	4.67e-27
AX-109559916	Chr4A	28	0.96	38616364	38616434	4.67e-27
AX-110006427	Chr4A	29.98	1.98	46141792	46141722	4.67e-27
AX-108751023	Chr4A	32.07	2.09	60942319	60942249	4.67e-27
AX-108829087	Chr4A	34.65	2.58	60028458	60028388	4.67e-27
AX-109004289	Chr4A	35.14	0.49	68548408	68548338	4.67e-27
AX-108957371	Chr4A	36.64	1.5	81786050	81785980	4.67e-27
AX-109841999	Chr4A	40.37	3.73	104647898	104647968	4.67e-27
AX-109587750	Chr4A	41.37	1	118088019	118088089	4.67e-27
AX-108818100	Chr4A	43.45	2.08	372498635	372498565	4.67e-27
AX-110078776	Chr4A	44.46	1.01	531835204	531835134	4.67e-27
AX-109301139	Chr4A	47.07	2.61	536574797	536574727	4.67e-27
AX-109479762	Chr4A	50.33	3.26	567861903	567861833	4.67e-27
AX-94444166	Chr4A	50.83	0.5	571784307	571784377	2.17e-25
AX-110432681	Chr4A	54.44	3.61	582333184	582333254	4.67e-27
AX-108955028	Chr4A	56.94	2.5	590061415	590061345	4.67e-27
AX-110090771	Chr4A	66.72	0.89	596492357	596492287	4.67e-27
AX-110671320	Chr4A	67.62	0.9	602027343	602027273	4.67e-27
AX-109346617	Chr4A	75.26	7.64	604574976	604574906	4.67e-27
AX-110932153	Chr4A	79.86	4.6	607710155	607710085	1.01e-23
AX-109300019	Chr4A	82.31	2.45	609391557	609391487	4.67e-27
AX-111559855	Chr4A	83.28	0.97	610910523	610910593	4.67e-27
AX-110488353	Chr4A	83.75	0.47	610901758	610901688	4.67e-27
AX-108837797	Chr4A	87.92	4.17	615239138	615239208	4.67e-27
AX-110565260	Chr4A	88.9	0.98	615728349	615728419	4.67e-27
AX-108959104	Chr4A	91.51	2.61	615954467	615954397	4.67e-27
AX-110100721	Chr4A	95.92	4.41	619819212	619819282	4.67e-27
AX-111080657	Chr4A	96.41	0.49	619488437	619488367	4.67e-27
AX-110606045	Chr4A	106.41	10	626496230	626496300	4.67e-27
AX-109466409	Chr4A	107.99	1.58	633993515	633993585	4.67e-27
AX-109533410	Chr4A	113.12	5.13	640937438	640937368	4.67e-27
AX-110389720	Chr4A	113.64	0.52	687789652	687789582	2.17e-25
AX-109844107	Chr4A	114.7	1.06	685536207	685536137	4.67e-27
AX-108908317	Chr4A	115.21	0.51	683692289	683692359	2.17e-25
AX-111707163	Chr4A	121.72	6.51	673616700	673616770	2.17e-25
AX-108735236	Chr4A	123.3	1.58	664388184	664388114	2.17e-25
AX-108750577	Chr4A	123.8	0.5	662045270	662045200	4.67e-27
AX-110481939	Chr4A	124.84	1.04	659903602	659903672	4.67e-27
AX-110528499	Chr4A	125.37	0.53	658205656	658205586	4.67e-27
AX-108762339	Chr4A	132.39	7.02	701829370	701829300	4.67e-27
AX-110363299	Chr4A	132.89	0.5	690740022	690739952	2.17e-25
AX-108754697	Chr4A	133.39	0.5	692978003	692977933	4.67e-27
AX-109585295	Chr4A	133.87	0.48	697934267	697934337	2.17e-25
AX-109332913	Chr4A	135.89	2.02	706865737	706865807	4.67e-27
AX-110501386	Chr4A	138.35	2.46	715149304	715149374	4.67e-27
AX-109451278	Chr4A	138.82	0.47	713192557	713192487	4.67e-27
AX-111126778	Chr4A	139.31	0.49	714482593	714482663	4.67e-27
AX-109543456	Chr4A	139.8	0.49	711966217	711966147	4.67e-27
AX-109459874	Chr4A	140.79	0.99	719876644	719876574	4.67e-27
AX-94580801	Chr4A	141.28	0.49	720426747	720426677	1.01e-23
AX-109999098	Chr4A	147.96	2.58	742362030	742362100	4.67e-27
AX-111163948	Chr4A	151.5	2.58	746036473	746036543	4.67e-27
AX-109945278	Chr4A	162.8	11.3	751663767	751663837	4.67e-27
AX-109102843	Chr4B	0	0	672642019	672641949	4.67e-27
AX-108800362	Chr4B	2.53	2.53	671083265	671083195	4.67e-27
AX-109446574	Chr4B	13.32	10.79	666196795	666196865	4.67e-27
AX-109961211	Chr4B	13.82	0.5	666406605	666406675	4.67e-27
AX-94823601	Chr4B	63.76	1.54	112133345	112133415	4.67e-27
AX-109827483	Chr4B	67.93	4.17	84736528	84736598	4.67e-27
AX-109909104	Chr4B	69.93	2	67886723	67886793	4.67e-27
AX-86176450	Chr4B	72.85	2.92	48392261	48392191	4.67e-27
AX-109925267	Chr4B	74.24	1.39	46035873	46035803	4.67e-27
AX-111573292	Chr4B	77.64	3.4	40591159	40591229	4.67e-27
AX-110014143	Chr4B	78.1	0.46	39779978	39779908	4.67e-27
AX-110031800	Chr4B	78.59	0.49	36338556	36338626	4.67e-27
AX-108848122	Chr4B	79.09	0.5	34621265	34621195	4.67e-27
AX-111068079	Chr4B	89.74	10.65	28128291	28128361	4.67e-27
AX-109495176	Chr4B	92.43	2.69	24275080	24275150	4.67e-27
AX-109876993	Chr4B	96.6	4.17	17661636	17661706	4.67e-27
AX-108746263	Chr4B	100.74	4.14	15728825	15728755	4.67e-27
AX-110609762	Chr4B	101.72	0.98	15133835	15133905	4.67e-27
AX-108851428	Chr4B	103.76	2.04	13848365	13848295	4.67e-27
AX-89554870	Chr4B	104.26	0.5	13627289	13627359	4.67e-27
AX-111681231	Chr4B	105.76	1.5	8173783	8173713	4.67e-27
AX-109304796	Chr4B	106.26	0.5	7254879	7254949	4.67e-27
AX-108750428	Chr4B	106.77	0.51	1388155	1388085	4.67e-27
AX-108782805	Chr4B	22.53	1.49	408643354	408643284	4.67e-27
AX-110952441	Chr4B	25.01	2.48	413333933	413334003	4.67e-27
AX-110057810	Chr4B	26.55	1.54	453172960	453172890	4.67e-27
AX-111026095	Chr4B	27.07	0.52	459896295	459896365	4.67e-27
AX-109381986	Chr4B	27.62	0.55	473722951	473723021	4.67e-27
AX-109439249	Chr4B	28.7	1.08	478630723	478630653	4.67e-27
AX-89628493	Chr4B	40.96	12.26	530217035	530217105	4.67e-27
AX-108888210	Chr4B	41.45	0.49	533526409	533526479	4.67e-27
AX-111649698	Chr4B	43.61	2.16	608292730	608292660	4.67e-27
AX-108883190	Chr4B	44.62	1.01	610897874	610897944	4.67e-27
AX-109372834	Chr4B	45.64	1.02	619036505	619036575	4.67e-27
AX-111157142	Chr4B	46.13	0.49	620457574	620457504	4.67e-27
AX-95217996	Chr4B	52.99	6.86	633273442	633273372	2.17e-25
AX-111135044	Chr4B	53.46	0.47	633637925	633637995	4.67e-27
AX-86172608	Chr4B	54.39	0.93	637033258	637033328	4.67e-27
AX-110539870	Chr4B	56.31	1.92	638359341	638359271	1.01e-23
AX-110621521	Chr4B	57.73	1.42	640371073	640371143	4.67e-27
AX-111636369	Chr4B	59.19	1.46	641773930	641773860	4.67e-27
AX-86180286	Chr4B	59.66	0.47	641966279	641966349	4.67e-27
AX-111569546	Chr4B	60.13	0.47	642326896	642326964	7.92e-15
AX-108801712	Chr4B	64.88	4.75	647862235	647862165	4.67e-27
AX-109959423	Chr4B	69.63	4.75	649773865	649773795	4.67e-27
AX-110070905	Chr4B	72.61	2.98	653576269	653576199	4.67e-27
AX-108756025	Chr4B	73.09	0.48	657108960	657108890	4.67e-27
AX-94577088	Chr4B	73.57	0.48	657370034	657370104	4.67e-27
AX-109530996	Chr4B	77.66	4.09	658679659	658679589	4.67e-27
AX-109368782	Chr4B	83.61	5.95	660814165	660814095	4.67e-27
AX-109397905	Chr5A	0	0	623736911	623736981	4.67e-27
AX-111056340	Chr5A	1.55	1.55	617540154	617540084	4.67e-27
AX-109326350	Chr5A	2.55	1	613916071	613916141	4.67e-27
AX-94645340	Chr5A	3.05	0.5	613304499	613304569	1.01e-23
AX-110603936	Chr5A	12.93	9.88	598382158	598382228	4.67e-27
AX-108762346	Chr5A	14.98	2.05	596904481	596904411	4.67e-27
AX-108856756	Chr5A	15.46	0.48	595008168	595008098	4.67e-27
AX-109434378	Chr5A	18.07	2.61	582336373	582336303	4.67e-27
AX-109402264	Chr5A	18.57	0.5	579851937	579851867	4.67e-27
AX-110938621	Chr5A	20.66	2.09	579447800	579447730	4.67e-27
AX-110005908	Chr5A	21.16	0.5	577746264	577746334	4.67e-27
AX-110904837	Chr5A	22.18	1.02	577582849	577582919	4.67e-27
AX-110923044	Chr5A	23.2	1.02	575544894	575544824	4.67e-27
AX-111242183	Chr5A	23.7	0.5	575576342	575576272	4.67e-27
AX-109876198	Chr5A	24.2	0.5	574741900	574741830	2.17e-25
AX-108923855	Chr5A	24.72	0.52	572190773	572190703	4.67e-27
AX-112290170	Chr5A	25.24	0.52	571807819	571807889	4.67e-27
AX-111253877	Chr5A	25.77	0.53	568585803	568585733	4.67e-27
AX-110015934	Chr5A	26.86	1.09	566623965	566624035	4.67e-27
AX-109864213	Chr5A	27.38	0.52	560762800	560762870	4.67e-27
AX-109504177	Chr5A	27.89	0.51	557912934	557913004	4.67e-27
AX-108774016	Chr5A	28.4	0.51	553621982	553621912	4.67e-27
AX-108790581	Chr5A	29.47	1.07	551711415	551711345	4.67e-27
AX-109436145	Chr5A	32.1	2.63	549747080	549747150	4.67e-27
AX-110016633	Chr5A	33.08	0.98	547898589	547898519	4.67e-27
AX-109898601	Chr5A	37.21	4.13	545062281	545062351	4.67e-27
AX-109998105	Chr5A	39.12	1.91	539744478	539744548	4.67e-27
AX-108802248	Chr5A	41.08	1.96	537495389	537495319	4.67e-27
AX-108771346	Chr5A	43.04	1.96	536483710	536483780	4.67e-27
AX-109367372	Chr5A	45.54	2.5	517208003	517207933	4.67e-27
AX-108848666	Chr5A	47.57	2.03	513157913	513157843	4.67e-27
AX-110369669	Chr5A	49.53	1.96	503828179	503828249	4.67e-27
AX-111472508	Chr5A	51.98	2.45	498578227	498578297	4.67e-27
AX-95107988	Chr5A	52.96	0.98	495853716	495853786	2.17e-25
AX-110082302	Chr5A	55.49	2.53	491755562	491755492	4.67e-27
AX-111043989	Chr5A	61	5.51	485754490	485754420	4.67e-27
AX-94933107	Chr5A	62.7	1.7	482360851	482360781	1.01e-23
AX-109866970	Chr5A	63.18	0.48	480507902	480507972	4.67e-27
AX-110038254	Chr5A	64.67	1.49	478042273	478042343	4.67e-27
AX-110456271	Chr5A	65.14	0.47	477173518	477173588	4.67e-27
AX-108848765	Chr5A	66.13	0.99	473691978	473691908	4.67e-27
AX-109431378	Chr5A	67.12	0.99	472362159	472362229	4.67e-27
AX-110915199	Chr5A	70.35	3.23	462033243	462033173	4.67e-27
AX-109457191	Chr5A	77.21	6.86	454971836	454971766	4.67e-27
AX-109512930	Chr5A	78.7	1.49	447306638	447306568	4.67e-27
AX-110508884	Chr5A	81.93	3.23	426941530	426941460	4.67e-27
AX-110468220	Chr5A	82.42	0.49	419229828	419229758	4.67e-27
AX-109278268	Chr5A	86.64	4.22	92374959	92375029	4.67e-27
AX-108905381	Chr5A	89.31	2.67	48536871	48536801	4.67e-27
AX-108873291	Chr5A	89.81	0.5	54242788	54242718	4.67e-27
AX-111557804	Chr5A	96.32	6.51	43347626	43347696	4.67e-27
AX-110641373	Chr5A	97.34	1.02	43282098	43282028	4.67e-27
AX-111513381	Chr5A	97.85	0.51	39875292	39875222	4.67e-27
AX-109357437	Chr5A	98.35	0.5	38199968	38200038	4.67e-27
AX-110442420	Chr5A	98.85	0.5	36187687	36187617	4.67e-27
AX-109477775	Chr5A	101.48	2.63	33476042	33475972	4.67e-27
AX-109654287	Chr5A	110.4	8.92	30632395	30632465	4.67e-27
AX-108742869	Chr5A	113.56	3.16	22402165	22402095	4.67e-27
AX-109931609	Chr5A	114.55	0.99	20701009	20700939	4.67e-27
AX-108738882	Chr5A	115.06	0.51	19516561	19516631	4.67e-27
AX-109944695	Chr5A	119.51	4.45	13709611	13709681	4.67e-27
AX-108917558	Chr5A	120.53	1.02	12069998	12069928	4.67e-27
AX-108812649	Chr5A	123.12	1.56	7451126	7451196	4.67e-27
AX-111643204	Chr5A	129.32	6.2	7163478	7163408	4.67e-27
AX-108948329	Chr5A	129.85	0.53	6588397	6588327	4.67e-27
AX-109350229	Chr5A	131.36	1.51	5039703	5039633	4.67e-27
AX-110644627	Chr5A	132.91	1.55	4457849	4457779	4.67e-27
AX-110650413	Chr5A	134.95	2.04	4338458	4338388	4.67e-27
AX-112287692	Chr5A	137.67	2.72	3555118	3555188	4.67e-27
AX-109467020	Chr5A	138.64	0.97	3011927	3011997	4.67e-27
AX-109980780	Chr5A	0	0	711203737	711203667	4.67e-27
AX-108934229	Chr5A	4.09	4.09	704778619	704778549	4.67e-27
AX-110173946	Chr5A	5.03	0.94	702029583	702029653	4.67e-27
AX-109549098	Chr5A	8.57	3.54	700076451	700076381	4.67e-27
AX-110563735	Chr5A	11.09	2.52	692042987	692043057	4.67e-27
AX-110131562	Chr5A	11.58	0.49	682762728	682762658	4.67e-27
AX-109294801	Chr5A	12.52	0.94	681665398	681665328	4.67e-27
AX-111072838	Chr5A	13.01	0.49	673449567	673449637	1.01e-23
AX-111055855	Chr5A	15.01	2	668921139	668921069	4.67e-27
AX-109349390	Chr5A	15.5	0.49	668100599	668100529	4.67e-27
AX-109854183	Chr5A	15.99	0.49	667195582	667195652	4.67e-27
AX-109449543	Chr5B	0	0	517188315	517188245	4.67e-27
AX-111528071	Chr5B	7.75	7.75	504991804	504991874	4.67e-27
AX-109842839	Chr5B	8.24	0.49	494766504	494766434	4.67e-27
AX-109567220	Chr5B	8.72	0.48	483151829	483151899	4.67e-27
AX-108949983	Chr5B	9.64	0.92	481658850	481658920	4.67e-27
AX-109443553	Chr5B	10.11	0.47	478713002	478713072	4.67e-27
AX-110737471	Chr5B	14.96	1.44	464005014	464004944	4.67e-27
AX-108938195	Chr5B	19.01	4.05	458558666	458558596	4.67e-27
AX-111552581	Chr5B	19.94	0.93	451148007	451147937	4.67e-27
AX-111472432	Chr5B	21.31	1.37	446035684	446035614	4.67e-27
AX-110531191	Chr5B	23.2	1.89	445071408	445071478	4.67e-27
AX-110108283	Chr5B	28.32	5.12	438659534	438659604	4.67e-27
AX-110990298	Chr5B	29.25	0.93	431017411	431017481	4.67e-27
AX-111071303	Chr5B	33.14	3.89	423349795	423349725	4.67e-27
AX-108842490	Chr5B	34.02	0.88	420694484	420694414	4.67e-27
AX-110498728	Chr5B	37.22	2.34	405662651	405662617	2.23e-05
AX-108866616	Chr5B	109.75	2.38	307903408	307903338	4.67e-27
AX-109272182	Chr5B	144.52	10.25	27164155	27164225	4.67e-27
AX-109286628	Chr5B	148.9	4.38	21401887	21401817	4.67e-27
AX-108753713	Chr5B	149.35	0.45	16079584	16079654	4.67e-27
AX-111029992	Chr5B	149.82	0.47	14681179	14681109	4.67e-27
AX-109818702	Chr5B	155.51	5.69	11500416	11500486	4.67e-27
AX-109992799	Chr5B	160.91	5.4	59213	59283	4.67e-27
AX-109998956	Chr5B	161.91	1	8250661	8250591	4.67e-27
AX-108949260	Chr5B	0	0	712858211	712858281	4.67e-27
AX-109392822	Chr5B	4.56	4.56	702993007	702992940	2.17e-25
AX-111688292	Chr5B	11.07	0.93	696236128	696236058	4.67e-27
AX-94696854	Chr5B	12.02	0.95	693966286	693966356	4.67e-27
AX-109534423	Chr5B	12.96	0.94	693358051	693358119	2.81e-24
AX-110950597	Chr5B	19.11	6.15	686811545	686811615	4.67e-27
AX-108782826	Chr5B	20.53	1.42	685959418	685959348	4.67e-27
AX-109940171	Chr5B	20.99	0.46	685105731	685105661	4.67e-27
AX-109510655	Chr5B	21.47	0.48	681407216	681407146	4.67e-27
AX-109383338	Chr5B	22.92	1.45	680163097	680163027	4.67e-27
AX-110581705	Chr5B	23.4	0.48	679052484	679052554	4.67e-27
AX-109426914	Chr5B	24.49	1.09	678534937	678535007	4.67e-27
AX-111052041	Chr5B	26.87	2.38	669364334	669364264	4.67e-27
AX-110391562	Chr5B	30	3.13	664386098	664386168	4.67e-27
AX-109834857	Chr5B	30.52	0.52	660459187	660459117	4.67e-27
AX-94643849	Chr5B	33.83	3.31	656923897	656923967	4.67e-27
AX-109995226	Chr5B	35.39	1.56	653067445	653067375	4.67e-27
AX-111495704	Chr5B	38.27	2.88	646214897	646214967	4.67e-27
AX-108876213	Chr5B	39.36	1.09	645575490	645575420	4.67e-27
AX-109374054	Chr5B	41.54	2.18	641131291	641131361	4.67e-27
AX-108883591	Chr5B	43.1	1.56	637350366	637350296	4.67e-27
AX-109678525	Chr5B	43.58	0.48	634144408	634144476	2.83e-19
AX-110160618	Chr5B	44.06	0.48	633158736	633158666	4.67e-27
AX-108788214	Chr5B	49.52	5.46	616072245	616072315	4.67e-27
AX-110016191	Chr5B	52.94	0.46	608703987	608703917	4.67e-27
AX-109983932	Chr5B	53.41	0.47	608431030	608431100	4.67e-27
AX-109491086	Chr5B	55.35	1.94	593291799	593291729	4.67e-27
AX-111610414	Chr5B	55.82	0.47	592979246	592979176	4.67e-27
AX-109900321	Chr5B	56.3	0.48	590297800	590297730	4.67e-27
AX-108857263	Chr5B	59.95	3.65	586263072	586263142	4.67e-27
AX-111717509	Chr5B	65.18	5.23	581153804	581153874	4.67e-27
AX-109526597	Chr5B	70.3	5.12	579453828	579453898	4.67e-27
AX-110409747	Chr5B	72.8	2.5	575147546	575147476	4.67e-27
AX-110453097	Chr5B	75.35	2.55	568999547	568999477	4.67e-27
AX-94999037	Chr5B	75.84	0.49	566363670	566363600	2.17e-25
AX-109972990	Chr5B	77.82	1.98	560632420	560632490	4.67e-27
AX-111761048	Chr5B	78.3	0.48	558345725	558345655	4.67e-27
AX-108785621	Chr5B	80.26	1.96	556789757	556789827	4.67e-27
AX-109824044	Chr5B	86.14	5.88	551695906	551695836	4.67e-27
AX-111479254	Chr5B	90.5	4.36	543759981	543760051	4.67e-27
AX-110520632	Chr5B	92.5	2	542109086	542109016	4.67e-27
AX-111762700	Chr5B	95.08	2.58	538569110	538569180	4.67e-27
AX-111759473	Chr6A	0	0	611877090	611877020	4.67e-27
AX-109828791	Chr6A	13.45	13.45	609435161	609435231	4.67e-27
AX-110919535	Chr6A	13.92	0.47	609248831	609248761	4.67e-27
AX-110128594	Chr6A	16.42	2.5	606075193	606075123	4.67e-27
AX-108775712	Chr6A	19.96	3.54	604943209	604943139	4.67e-27
AX-108892718	Chr6A	26.25	6.29	598450354	598450424	4.67e-27
AX-111042006	Chr6A	34.87	8.62	594759983	594760053	4.67e-27
AX-110576421	Chr6A	37.53	2.66	588343547	588343617	4.67e-27
AX-109985445	Chr6A	38.54	1.01	588069019	588068949	4.67e-27
AX-110980391	Chr6A	44.97	6.43	576992472	576992542	4.67e-27
AX-112288721	Chr6A	45.47	0.5	573148821	573148765	1.93e-19
AX-110574258	Chr6A	45.97	0.5	567521530	567521600	4.67e-27
AX-111588952	Chr6A	50.42	4.45	563054359	563054429	4.67e-27
AX-108755600	Chr6A	59.26	8.84	554339092	554339022	4.67e-27
AX-108756035	Chr6A	59.77	0.51	551933501	551933431	4.67e-27
AX-109564670	Chr6A	60.29	0.52	538464320	538464390	4.67e-27
AX-110196810	Chr6A	60.81	0.52	538150145	538150215	4.67e-27
AX-110007785	Chr6A	64.08	3.27	537483530	537483460	4.67e-27
AX-109869385	Chr6A	66.2	2.12	524361562	524361492	4.67e-27
AX-109039220	Chr6A	67.71	1.51	522972907	522972837	4.67e-27
AX-110451033	Chr6A	68.73	1.02	505176631	505176701	4.67e-27
AX-110077933	Chr6A	70.26	1.53	498919538	498919608	4.67e-27
AX-110398381	Chr6A	70.75	0.49	458365022	458364952	4.67e-27
AX-111578024	Chr6A	73.41	2.66	307656151	307656081	4.67e-27
AX-108955184	Chr6A	0	0	79916687	79916617	4.67e-27
AX-111119937	Chr6A	3.51	3.51	64267439	64267509	4.67e-27
AX-110572247	Chr6A	4.5	0.99	60806894	60806824	4.67e-27
AX-111629540	Chr6A	5.48	0.98	56065688	56065758	4.67e-27
AX-110502469	Chr6A	15.74	10.26	28310134	28310064	4.67e-27
AX-110422218	Chr6A	17.3	1.56	26193497	26193567	4.67e-27
AX-109299422	Chr6A	24.84	4.31	8689187	8689117	4.67e-27
AX-109923643	Chr6A	25.35	0.51	8158811	8158881	4.67e-27
AX-109862362	Chr6A	27.99	2.64
AX-109962789	Chr6B	0	0	1915286	1915216	4.67e-27
AX-109282893	Chr6B	3.15	3.15	6109162	6109232	4.67e-27
AX-109491273	Chr6B	11.44	1.02	17633592	17633662	4.67e-27
AX-110960130	Chr6B	14.05	2.61	20097553	20097623	4.67e-27
AX-109001666	Chr6B	16.11	2.06	20512266	20512336	4.67e-27
AX-109872471	Chr6B	17.12	1.01	22325362	22325292	4.67e-27
AX-108745455	Chr6B	18.69	1.57	25952815	25952745	4.67e-27
AX-109819427	Chr6B	19.18	0.49	26067081	26067011	4.67e-27
AX-111594536	Chr6B	22.41	3.23	29374236	29374166	4.67e-27
AX-109330846	Chr6B	24.99	2.58	36933386	36933456	4.67e-27
AX-111449656	Chr6B	26.45	1.46	32679276	32679206	4.67e-27
AX-108820397	Chr6B	31.15	2.04	46330720	46330650	4.67e-27
AX-109946366	Chr6B	36.01	4.86	55628451	55628521	4.67e-27
AX-111647591	Chr6B	36.96	0.95	60230111	60230181	4.67e-27
AX-108847578	Chr6B	39.9	2.94	82679921	82679851	4.67e-27
AX-94878401	Chr6B	40.86	0.96	123610781	123610851	4.67e-27
AX-111007309	Chr6B	41.83	0.97	125001075	125001145	4.67e-27
AX-109415735	Chr6B	42.3	0.47	129499204	129499134	1.01e-23
AX-109310887	Chr6B	43.26	0.96	133593595	133593525	4.67e-27
AX-94389685	Chr6B	45.73	0.97	165321749	165321819	4.67e-27
AX-108868224	Chr6B	49.78	4.05	188046772	188046842	4.67e-27
AX-94413271	Chr6B	51.68	1.9	273426599	273426669	4.67e-27
AX-110962175	Chr6B	55.5	3.82	530050485	530050415	4.67e-27
AX-108940703	Chr6B	58.5	3	573813178	573813108	4.67e-27
AX-109931771	Chr6B	59.45	0.95	585655784	585655714	4.67e-27
AX-109275651	Chr6B	60.89	1.44	585947187	585947117	4.67e-27
AX-109460920	Chr6B	61.37	0.48	590265319	590265249	4.67e-27
AX-111566434	Chr6B	62.81	1.44	620442997	620443067	4.67e-27
AX-109944681	Chr6B	63.75	0.94	629415471	629415401	4.67e-27
AX-108893135	Chr6B	64.22	0.47	640741290	640741360	4.67e-27
AX-108832587	Chr6B	66.78	2.56	642214024	642213954	4.67e-27
AX-111555032	Chr6B	68.28	1.5	648370505	648370575	4.67e-27
AX-108826284	Chr6B	68.77	0.49	651209402	651209472	4.67e-27
AX-110032677	Chr6B	70.75	1.98	653025927	653025857	4.67e-27
AX-111091201	Chr6B	71.72	0.97	654312477	654312547	4.67e-27
AX-89696866	Chr6B	73.66	1.94	666865931	666865861	4.67e-27
AX-108948208	Chr6B	75.72	2.06	668201230	668201160	4.67e-27
AX-109839343	Chr6B	76.21	0.49	668233517	668233587	4.67e-27
AX-111616222	Chr6B	77.73	1.52	669416195	669416125	4.67e-27
AX-109287224	Chr6B	78.23	0.5	671962895	671962965	4.67e-27
AX-110026661	Chr6B	80.25	2.02	676119929	676119860	7.81e-25
AX-110395528	Chr6B	83.34	3.09	677398172	677398102	4.67e-27
AX-111657524	Chr6B	91.76	8.42	695856050	695855980	4.67e-27
AX-111630862	Chr6B	93.8	2.04	695716111	695716181	4.67e-27
AX-111537008	Chr6B	95.82	2.02	692246657	692246587	4.67e-27
AX-108738447	Chr6B	0	0	716367583	716367513	4.67e-27
AX-111492777	Chr6B	5.06	5.06	729477452	729477522	4.67e-27
AX-111616839	Chr6B	18.57	7.93	708243088	708243158	4.67e-27
AX-111683522	Chr6B	25	6.43	705262189	705262259	4.67e-27
AX-110669542	Chr6B	26.53	1.53	702101555	702101485	4.67e-27
AX-108812645	Chr7A	0	0	13371600	13371670	4.67e-27
AX-111179043	Chr7A	0.46	0.46	15582483	15582553	4.67e-27
AX-110530276	Chr7A	1.43	0.97	19706914	19706844	4.67e-27
AX-110708340	Chr7A	1.9	0.47	19998986	19998916	4.67e-27
AX-109954725	Chr7A	3.31	1.41	21601143	21601213	4.67e-27
AX-109081316	Chr7A	3.78	0.47	23086455	23086525	4.67e-27
AX-111491251	Chr7A	6.7	2.92	24772923	24772993	4.67e-27
AX-109470256	Chr7A	10.35	3.65	28819330	28819400	4.67e-27
AX-108837154	Chr7A	12.5	2.15	31654533	31654603	4.67e-27
AX-110915503	Chr7A	14.65	2.15	34890093	34890163	4.67e-27
AX-108734314	Chr7A	15.17	0.52	36306704	36306774	4.67e-27
AX-109844463	Chr7A	15.66	0.49	36378437	36378367	4.67e-27
AX-108810487	Chr7A	16.13	0.47	36509977	36510047	4.67e-27
AX-108824676	Chr7A	16.6	0.47
AX-108791367	Chr7A	17.56	0.96	37048904	37048834	4.67e-27
AX-109868635	Chr7A	20.63	3.07	38720950	38721020	4.67e-27
AX-110488830	Chr7A	21.18	0.55	38564591	38564661	4.67e-27
AX-111030876	Chr7A	22.95	1.77	40809272	40809342	4.67e-27
AX-109886588	Chr7A	23.44	0.49	43864401	43864331	4.67e-27
AX-109853225	Chr7A	23.93	0.49	45064994	45065064	4.67e-27
AX-111473783	Chr7A	24.43	0.5	50001045	50001115	4.67e-27
AX-111102240	Chr7A	25.44	1.01	53979128	53979058	2.17e-25
AX-110181719	Chr7A	30.2	4.76	62270320	62270258	1.33e-12
AX-110381275	Chr7A	34.95	4.75	68078111	68078041	4.67e-27
AX-111693935	Chr7A	42.75	7.8	80244852	80244922	4.67e-27
AX-109378778	Chr7A	47.52	4.77	84348739	84348669	4.67e-27
AX-110978714	Chr7A	52.36	4.84	86650048	86649978	4.67e-27
AX-111040516	Chr7A	52.97	0.61	88963997	88964033	3.71e-08
AX-109848988	Chr7A	58.25	5.28	90431246	90431316	4.67e-27
AX-108771714	Chr7A	58.74	0.49	93606527	93606597	4.67e-27
AX-108873906	Chr7A	61.24	2.5	95235647	95235577	4.67e-27
AX-109331428	Chr7A	70.26	9.02	123439413	123439483	4.67e-27
AX-110712776	Chr7A	71.24	0.98	126460560	126460490	4.67e-27
AX-110401161	Chr7A	76.1	4.86	133635023	133634953	4.67e-27
AX-109109249	Chr7A	79.19	3.09	145246336	145246266	4.67e-27
AX-108868028	Chr7A	82.81	3.62	155136620	155136690	4.67e-27
AX-110906143	Chr7A	86.62	3.81	176712539	176712469	4.67e-27
AX-110442426	Chr7A	87.11	0.49	180022139	180022069	4.67e-27
AX-108851720	Chr7A	87.59	0.48	204387792	204387722	4.67e-27
AX-109302151	Chr7A	88.07	0.48	208478253	208478323	4.67e-27
AX-111654708	Chr7A	89.04	0.97	272663640	272663710	4.67e-27
AX-108789888	Chr7A	92.14	3.1	442030156	442030226	4.67e-27
AX-111127771	Chr7A	0	0	705823076	705823146	4.67e-27
AX-108748282	Chr7A	1.91	1.91	704344640	704344710	4.67e-27
AX-111489880	Chr7A	2.83	0.92	701591520	701591450	4.67e-27
AX-110939001	Chr7A	3.3	0.47	701441179	701441109	4.67e-27
AX-111493620	Chr7A	4.74	1.44	699046892	699046962	4.67e-27
AX-110048839	Chr7A	14.64	9.9	695666181	695666251	4.67e-27
AX-109420524	Chr7A	22	7.36	689838742	689838812	4.67e-27
AX-111063800	Chr7A	22.96	0.96	686233320	686233250	4.67e-27
AX-110975937	Chr7A	24.44	1.48	685149909	685149839	4.67e-27
AX-109074889	Chr7A	25.94	1.5	679844990	679844920	4.67e-27
AX-111659846	Chr7A	26.91	0.97	676015381	676015451	4.67e-27
AX-110978431	Chr7A	29.47	2.56	673769905	673769975	4.67e-27
AX-109305917	Chr7A	34.48	5.01	661458647	661458577	4.67e-27
AX-110479736	Chr7A	36.43	1.95	650901773	650901843	4.67e-27
AX-111545214	Chr7A	36.89	0.46	656405942	656406012	4.67e-27
AX-108760303	Chr7A	37.86	0.97	646915263	646915333	4.67e-27
AX-111621411	Chr7A	38.32	0.46	642093097	642093027	4.67e-27
AX-108884610	Chr7A	39.28	0.96	639205734	639205804	4.67e-27
AX-110483438	Chr7A	40.26	0.98	639058938	639058868	4.67e-27
AX-110479082	Chr7A	41.73	1.47	632468586	632468656	4.67e-27
AX-111015324	Chr7A	42.2	0.47	629895499	629895569	4.67e-27
AX-109902226	Chr7A	43.17	0.97	615703553	615703623	4.67e-27
AX-111030128	Chr7A	44.13	0.96	615166264	615166334	4.67e-27
AX-111215580	Chr7A	44.61	0.48	614935053	614935123	4.67e-27
AX-108924130	Chr7A	45.58	0.97	613110931	613110861	4.67e-27
AX-111275548	Chr7A	46.06	0.48	607546512	607546442	4.67e-27
AX-109892074	Chr7A	47.03	0.97	599939361	599939291	4.67e-27
AX-109344087	Chr7A	47.51	0.48	584537391	584537461	4.67e-27
AX-109619804	Chr7A	48.47	0.96	576974850	576974920	4.67e-27
AX-109888918	Chr7A	48.94	0.47	572952176	572952106	4.67e-27
AX-109277664	Chr7A	51.39	2.45	565072665	565072735	4.67e-27
AX-110391898	Chr7A	51.87	0.48	556614906	556614976	4.67e-27
AX-110479238	Chr7A	52.35	0.48	551069846	551069916	4.67e-27
AX-109860098	Chr7A	0	0	739649177	739649247	4.67e-27
AX-111264791	Chr7A	2.38	2.38	737838203	737838273	4.67e-27
AX-108926447	Chr7A	4.88	2.5	732084244	732084314	4.67e-27
AX-110925530	Chr7A	6.43	1.55	731490023	731490093	4.67e-27
AX-111600327	Chr7A	7.94	1.51	728660880	728660950	4.67e-27
AX-109062549	Chr7A	10.44	2.5	726141569	726141639	4.67e-27
AX-109271402	Chr7A	15.3	4.86	714221902	714221972	4.67e-27
AX-110397140	Chr7B	0	0	4345954	4345884	4.67e-27
AX-111516708	Chr7B	0.53	0.53	6328901	6328831	4.67e-27
AX-109877318	Chr7B	1.58	1.05	9803820	9803890	4.67e-27
AX-94551113	Chr7B	2.09	0.51	14563218	14563148	4.67e-27
AX-111512545	Chr7B	2.6	0.51	16044502	16044572	4.67e-27
AX-111190466	Chr7B	4.2	1.6	16367652	16367722	4.67e-27
AX-109864353	Chr7B	6.89	2.69	16474534	16474604	4.67e-27
AX-108844356	Chr7B	7.92	1.03	19716307	19716237	4.67e-27
AX-109983408	Chr7B	10.05	2.13	25400574	25400504	4.67e-27
AX-110571529	Chr7B	12.09	2.04	36153874	36153804	4.67e-27
AX-111550136	Chr7B	16.65	4.56	39343535	39343465	4.67e-27
AX-109966064	Chr7B	19.06	2.41	43514392	43514462	4.67e-27
AX-108797491	Chr7B	19.54	0.48	48845360	48845290	4.67e-27
AX-111044151	Chr7B	23.08	3.54	70895200	70895270	4.67e-27
AX-108762687	Chr7B	25.61	2.53	89784597	89784527	4.67e-27
AX-109041206	Chr7B	26.1	0.49	86809455	86809525	4.67e-27
AX-111537960	Chr7B	35.86	9.76	117088287	117088217	4.67e-27
AX-109844970	Chr7B	36.38	0.52	126495653	126495583	4.67e-27
AX-95659503	Chr7B	36.92	0.54	127967975	127967907	6.04e-26
AX-109907433	Chr7B	44.81	7.89	161252512	161252582	4.67e-27
AX-109592747	Chr7B	45.32	0.51	177698194	177698264	4.67e-27
AX-108941321	Chr7B	48.01	2.69	236022050	236022120	4.67e-27
AX-109930103	Chr7B	48.52	0.51	256678823	256678893	4.67e-27
AX-109362242	Chr7B	51.34	2.82	462930522	462930592	4.67e-27
AX-94390641	Chr7B	52.98	1.64	472211003	472211073	4.67e-27
AX-108859968	Chr7B	54.79	1.81	500725679	500725749	4.67e-27
AX-109515875	Chr7B	58.17	3.38	509626634	509626564	4.67e-27
AX-110949817	Chr7B	60.75	2.58	534474915	534474985	4.67e-27
AX-109520228	Chr7B	61.75	1	538423947	538424017	4.67e-27
AX-109106322	Chr7B	65.52	3.77	559120632	559120702	4.67e-27
AX-111621973	Chr7B	68.13	2.61	574052534	574052604	4.67e-27
AX-109300992	Chr7B	74.87	3.65	598703709	598703779	4.67e-27
AX-109930265	Chr7B	76.39	1.52	609935115	609935185	4.67e-27
AX-109347474	Chr7B	77.83	1.44	613938362	613938432	4.67e-27
AX-111553643	Chr7B	78.79	0.96	616642848	616642778	4.67e-27
AX-94993100	Chr7B	0	0	754347300	754347370	4.67e-27
AX-109500650	Chr7B	17.26	9.19	750652826	750652896	4.67e-27
AX-109368435	Chr7B	23.14	5.88	711075320	711075390	4.67e-27
AX-111820382	Chr7B	23.64	0.5	710356951	710356881	4.67e-27
AX-109436656	Chr7B	25.13	1.49	709598542	709598472	4.67e-27
AX-89364680	Chr7B	32.44	5.87	701012049	701011979	4.67e-27
AX-108794920	Chr7B	40.37	7.93	671921466	671921536	4.67e-27
AX-111537015	Chr7B	41.35	0.98	674785277	674785207	4.67e-27
AX-110905186	Chr7B	42.84	1.49	684476243	684476173	4.67e-27
