# Supplementary material for: QTL Mapping of Yield-Related Traits in Tetraploid Wheat Based on Wheat55K SNP Array
Source: Plants (Basel). 2024 May 7;13(10):1285. doi: 10.3390/plants13101285 (PMC11125051; doi:10.3390/plants13101285)
Supplement: Supplementary file 1 [file plants-13-01285-s001.zip › Supplementary Table 2.xlsx]

## Sheet: Sheet1
Supplemental Table S2 All of the QTLs in this study for the 11 traits in different environment
Traits	QTL	Env	Interval(cM)	Left Marker	Right Marker	LOD	PVE(%)	Add
SL	QSL.QD-1A.1	2022YL	20.71-22.71	AX-109410802	AX-108955152	4.5567	13.5381	0.3519
		2023LH	20.71-22.71	AX-109410802	AX-108955152	9.2387	20.2021	0.4992
	QSL.QD-1A.2	2022YL	70.71-75.52	AX-111494269	AX-108964373	4.0164	12.1408	0.3327
	QSL.QD-2A	2023LH	32.34-37.74	AX-110608557	AX-109434737	4.3228	8.596	0.3286
	QSL.QD-1B	2022YL	18.87-20.37	AX-108791049	AX-109527015	3.3647	9.6422	0.2964
	QSL.QD-2B.1	2023LH	56.03-63.13	AX-108843759	AX-109850498	3.2437	7.0508	0.2984
	QSL.QD-2B.2	2022YL	63.13-66.55	AX-109850498	AX-110999261	3.4252	9.908	0.3047
	QSL.QD-2B.3	2023LH	103.48-110.53	AX-108817536	AX-109927771	6.18	13.1812	0.4726
NL	QNL.QD-1A	2021YL	120.93-121.43	AX-111518386	AX-109292832	4.63	10.3064	1.9181
	QNL.QD-2A	2023LH	37.74-40.32	AX-109434737	AX-109031576	3.1145	4.538	-1.5558
	QNL.QD-3A.1	2022LH	58.87-64.32	AX-111798836	AX-109354054	7.5479	23.2057	-2.8014
	QNL.QD-3A.2	2023LH	81.21-83.17	AX-94564058	AX-109110362	3.9326	5.8262	-1.7282
	QNL.QD-4A.1	2023LH	0.99-6.06	AX-108891576	AX-111621169	4.7923	7.7955	-2.0284
	QNL.QD-4A.2	2022YL	36.64-40.37	AX-108957371	AX-109841999	3.935	6.2789	-1.7951
	QNL.QD-5A	2022YL	27.89-28.4	AX-109504177	AX-108774016	3.6309	5.6867	1.6332
	QNL.QD-2B.1	2023YL	110.99-111.92	AX-110099006	AX-110628280	2.9715	0.2305	2.7038
	QNL.QD-2B.2	2023LH	111.92-122.64	AX-110628280	AX-108728636	2.746	3.9672	1.5162
	QNL.QD-4B.1	2022YL	10.48-13.88	AX-109925267	AX-111573292	23.2525	55.4231	5.0835
	QNL.QD-4B.2	2021YL	14.83-15.33	AX-110031800	AX-108848122	12.6214	34.7074	3.3629
		2022LH	14.83-15.33	AX-110031800	AX-108848122	6.6713	18.1964	2.4966
		2023LH	14.83-15.33	AX-110031800	AX-108848122	20.4944	44.2068	4.7673
		2023YL	14.83-15.33	AX-110031800	AX-108848122	20.3906	27.2688	28.1164
	QNL.QD-5B	2022LH	149.82-155.51	AX-111029992	AX-109818702	3.3895	9.8704	-2.0375
PL	QPL.QD-3A.1	2022LH	58.87-64.32	AX-111798836	AX-109354054	3.941	13.8183	-2.585
	QPL.QD-3A.2	2023LH	73.06-76.6	AX-108787762	AX-111666361	3.1218	5.3741	-2.0934
	QPL.QD-3A.3	2021YL	131.76-133.31	AX-108972085	AX-111653361	3.9917	7.1338	-2.1584
	QPL.QD-4A	2022YL	44.46-47.07	AX-110078776	AX-109301139	2.9825	4.549	-0.6864
	QPL.QD-1B	2023LH	26.66-35.07	AX-109924111	AX-108966369	2.6376	4.115	-1.8296
	QPL.QD-2B.1	2023LH	110.99-111.92	AX-110099006	AX-110628280	5.908	9.7956	2.9543
	QPL.QD-2B.2	2022YL	111.92-122.64	AX-110628280	AX-108728636	6.4044	9.8253	1.0334
	QPL.QD-4B.1	2021YL	14.83-15.33	AX-110031800	AX-108848122	20.3889	52.4851	5.7827
		2022LH	14.83-15.33	AX-110031800	AX-108848122	8.3522	31.331	3.9071
		2022YL	14.83-15.33	AX-110031800	AX-108848122	20.583	43.3116	2.0306
		2023LH	14.83-15.33	AX-110031800	AX-108848122	19.2727	44.2748	6.0188
	QPL.QD-4B.2	2023YL	15.33-25.98	AX-108848122	AX-111068079	15.8819	45.2585	7.5099
FD	QFD.QD-2A	2022YL	35.99-39.49	AX-108855103	AX-108833449	6.5034	9.982	-0.1343
	QFD.QD-6A	2022YL	68.73-70.26	AX-110451033	AX-110077933	2.6987	3.7489	0.0823
	QFD.QD-1B	2022YL	91.02-96.83	AX-110017315	AX-94696684	4.4727	6.9706	-0.117
	QFD.QD-2B	2022YL	103.48-110.53	AX-108817536	AX-109927771	15.2566	29.4535	0.275
		2023YL	103.48-110.53	AX-108817536	AX-109927771	3.7689	3.8373	0.0701
	QFD.QD-4B	2023YL	78.59-79.09	AX-110031800	AX-108848122	2.6044	2.4486	-0.0474
	QFD.QD-6B	2022YL	11.44-14.05	AX-109491273	AX-110960130	7.7107	11.9695	0.1477
HD	QHD.QD-3A	2021YL	151-157.78	AX-110671124	AX-110375356	3.5252	10.7284	-0.0081
	QHD.QD-1B.1	2022YL	26.66-35.07	AX-109924111	AX-108966369	5.023	4.4403	-0.0567
	QHD.QD-1B.2	2022YL	96.83-102.78	AX-94696684	AX-109335890	6.4845	6.1717	-0.0675
	QHD.QD-2B.1	2021YL	25.99-26.47	AX-89458348	AX-111717978	4.3118	12.679	-0.0086
		2023YL	25.99-26.47	AX-89458348	AX-111717978	4.2206	14.4486	-0.0076
	QHD.QD-2B.2	2022YL	77.99-80.05	AX-110494752	AX-94790995	4.5451	3.9765	0.0576
	QHD.QD-2B.3	2022YL	103.48-110.53	AX-108817536	AX-109927771	19.1203	23.4323	0.1553
	QHD.QD-4B	2021YL	15.33-25.98	AX-108848122	AX-111068079	5.207	16.2552	-0.0099
		2023YL	15.33-25.98	AX-108848122	AX-111068079	3.9059	13.967	-0.0075
	QHD.QD-6B	2022YL	45.73-49.78	AX-94389685	AX-108868224	6.2162	6.372	0.0837
TKW	QTKW.QD-4A	2023YL	125.37-132.39	AX-110528499	AX-108762339	2.9815	7.1389	1.3364
	QTKW.QD-1B.1	2022YL	26.66-35.07	AX-109924111	AX-108966369	4.1737	4.3131	-1.3908
	QTKW.QD-1B.2	2023YL	27.13-28.08	AX-95194502	AX-109484985	4.4144	10.6271	-1.6247
	QTKW.QD-2B.1	2022YL	34.7-35.18	AX-111142990	AX-111030322	3.1343	2.9206	1.1564
	QTKW.QD-2B.2	2021YL	133.33-141.22	AX-110486666	AX-110473853	3.7302	12.8085	2.0359
	QTKW.QD-4B.1	2022YL	35.2-36.66	AX-110621521	AX-111636369	24.3151	35.7853	-4.4185
	QTKW.QD-4B.2	2021YL	37.6-42.35	AX-111569546	AX-108801712	3.4369	10.6786	-2.0051
	QTKW.QD-4B.3	2023YL	51.04-55.13	AX-94577088	AX-109530996	2.5027	5.9794	-1.2909
	QTKW.QD-4B.4	2023YL	10.48-13.88	AX-109925267	AX-111573292	11.0037	30.8034	2.754
	QTKW.QD-4B.5	2022YL	15.33-25.98	AX-108848122	AX-111068079	7.0854	7.9171	1.8812
	QTKW.QD-4B.6	2023LH	28.67-32.84	AX-109495176	AX-109876993	2.8605	11.0663	1.4045
KAR	QKAR.QD-1B	2021YL	23.94-26.66	AX-95149706	AX-109924111	3.4944	10.8063	-0.8185
	QKAR.QD-2B	2021YL	84.39-87.25	AX-109412907	AX-109979166	2.6568	8.4817	-0.7541
KC	QKC.QD-5A	2023YL	82.42-86.64	AX-110468220	AX-109278268	3.4775	8.239	0.212
	QKC.QD-7A	2023LH	42.75-47.52	AX-111693935	AX-109378778	3.9532	8.1632	-0.1983
	QKC.QD-1B.1	2023LH	23.94-26.66	AX-95149706	AX-109924111	2.9611	5.7823	-0.166
	QKC.QD-1B.2	2022LH	27.13-28.08	AX-95194502	AX-109484985	3.9497	9.7326	-0.2257
	QKC.QD-1B.3	2023YL	33.96-34.44	AX-109932845	AX-109433305	2.7717	6.2488	-0.1776
	QKC.QD-2B.1	2022LH	34.7-35.18	AX-111142990	AX-111030322	2.9673	7.2411	0.202
	QKC.QD-2B.2	2022YL	53.94-56.03	AX-109416434	AX-108843759	4.1859	14.314	0.4473
	QKC.QD-2B.3	2023LH	111.92-122.64	AX-110628280	AX-108728636	10.1669	23.1997	0.3581
	QKC.QD-4B.1	2023YL	0-2.48	AX-108782805	AX-110952441	4.3329	10.2716	0.2308
	QKC.QD-4B.2	2022LH	42.35-47.1	AX-108801712	AX-109959423	7.8789	21.595	-0.352
		2022YL	42.35-47.1	AX-108801712	AX-109959423	4.065	14.4427	-0.4677
		2023LH	42.35-47.1	AX-108801712	AX-109959423	7.1755	16.32	-0.2934
		2023YL	42.35-47.1	AX-108801712	AX-109959423	6.4894	16.8047	-0.3074
KL-WR	QKL-WR.QD-1A.1	2021YL	43.98-45.91	AX-110067057	AX-109477991	2.6983	4.3651	0.027
	QKL-WR.QD-1A.2	2023YL	76.47-77.42	AX-108745947	AX-110374575	19.3683	16.6299	-0.0892
	QKL-WR.QD-1A.3	2023YL	79.87-83.52	AX-110473633	AX-110493799	26.711	26.9815	0.1136
	QKL-WR.QD-2A	2023YL	35.99-39.49	AX-108855103	AX-108833449	3.8095	2.5507	-0.0347
	QKL-WR.QD-3A	2022LH	142.08-143.49	AX-109844195	AX-109848595	3.8375	13.1244	-0.0421
	QKL-WR.QD-6A	2022YL	50.42-59.26	AX-111588952	AX-108755600	2.8648	5.2712	-0.0282
	QKL-WR.QD-1B	2023LH	106.66-110.8	AX-108956016	AX-108971228	2.9654	10.6094	0.0368
	QKL-WR.QD-2B	2023LH	77.99-80.05	AX-110494752	AX-94790995	3.8005	12.9991	0.0433
	QKL-WR.QD-4B.1	2022YL	23.11-23.6	AX-109372834	AX-111157142	4.6511	7.8398	0.0363
	QKL-WR.QD-4B.2	2021YL	23.6-30.46	AX-111157142	AX-95217996	3.3978	5.9811	0.0313
	QKL-WR.QD-4B.3	2021YL	42.35-47.1	AX-108801712	AX-109959423	3.6448	6.3609	-0.0327
	QKL-WR.QD-4B.4	2022YL	47.1-50.08	AX-109959423	AX-110070905	5.9147	10.3161	-0.0422
	QKL-WR.QD-4B.6	2021YL	9.09-10.48	AX-86176450	AX-109925267	8.9608	16.7457	-0.0499
		2023YL	9.09-10.48	AX-86176450	AX-109925267	9.0497	6.2925	-0.0545
	QKL-WR.QD-4B.5	2022YL	15.33-25.98	AX-108848122	AX-111068079	3.0262	5.9978	-0.03
	QKL-WR.QD-5B.1	2022LH	33.83-35.39	AX-94643849	AX-109995226	2.9471	9.6233	-0.0357
	QKL-WR.QD-5B.2	2022YL	75.84-77.82	AX-94999037	AX-109972990	5.5185	9.7583	0.0385
	QKL-WR.QD-5B.3	2022LH	78.3-80.26	AX-111761048	AX-108785621	4.3371	14.6259	0.0441
KL	QKL.QD-3A	2023LH	71.58-73.06	AX-110029105	AX-108787762	2.8048	6.1057	0.0725
	QKL.QD-7A	2023LH	42.75-47.52	AX-111693935	AX-109378778	4.0041	9.1809	-0.0891
	QKL.QD-1B.1	2023YL	27.13-28.08	AX-95194502	AX-109484985	4.3383	11.3809	-0.1028
	QKL.QD-1B.2	2022LH	28.55-29.55	AX-110973646	AX-109816991	3.2799	6.762	-0.088
	QKL.QD-2B.1	2022LH	34.7-35.18	AX-111142990	AX-111030322	3.0485	6.0362	0.0863
	QKL.QD-2B.2	2022YL	53.94-56.03	AX-109416434	AX-108843759	4.6202	7.1341	0.1949
	QKL.QD-2B.3	2023LH	111.92-122.64	AX-110628280	AX-108728636	8.6824	21.3656	0.1456
	QKL.QD-3B	2022LH	156.41-157.94	AX-110449717	AX-108913740	3.1514	6.3392	0.0859
	QKL.QD-4B.1	2022LH	0-2.48	AX-108782805	AX-110952441	4.496	9.3224	0.104
	QKL.QD-4B.2	2022LH	42.35-47.1	AX-108801712	AX-109959423	11.234	27.3212	-0.1853
		2022YL	42.35-47.1	AX-108801712	AX-109959423	4.6622	7.6794	-0.2111
		2023YL	42.35-47.1	AX-108801712	AX-109959423	5.9072	16.453	-0.1307
	QKL.QD-4B.3	2023LH	47.1-50.08	AX-109959423	AX-110070905	4.616	11.0242	-0.103
	QKL.QD-6B	2023YL	36.96-39.9	AX-111647591	AX-108847578	3.3023	8.4548	0.0924
KW	QKW.QD-3A.1	2022LH	144.42-145.89	AX-109399040	AX-109327908	3.1201	13.5909	0.0498
	QKW.QD-3A.2	2022YL	159.85-160.34	AX-111212311	AX-110426157	3.298	5.3406	0.0685
	QKW.QD-4B.1	2022YL	35.2-36.66	AX-110621521	AX-111636369	2.7406	4.4239	-0.0683
	QKW.QD-4B.2	2023YL	9.09-10.48	AX-86176450	AX-109925267	11.9411	36.9918	0.09
	QKW.QD-4B.3	2023LH	14.83-15.33	AX-110031800	AX-108848122	4.5351	13.9248	0.0503
	QKW.QD-5B	2023LH	30.52-33.83	AX-109834857	AX-94643849	3.2104	9.8879	0.0428
The underlined QTLs indicate that they are the stable QTLs and bold font QTLs indicate that they are the major QTLs identified in this study. Env:Environments
