# Supplementary material for: QTL Mapping of Yield-Related Traits in Tetraploid Wheat Based on Wheat55K SNP Array
Source: Plants (Basel). 2024 May 7;13(10):1285. doi: 10.3390/plants13101285 (PMC11125051; doi:10.3390/plants13101285)
Supplement: Supplementary file 1 [file plants-13-01285-s001.zip › Supplementary Table 3.xlsx]

## Sheet: multiple environment analysis
Supplemental Table S3 QTL detected for the 11 traits from multienvironment trials (MET)
Traits	cQTL	Position	Interval (cM)	LeftMarker	RightMarker	LOD	LOD(A)	LOD(AbyE)	PVE	PVE(A)	PVE(AbyE)	Add
SL	cQSL.QD-1A.1	20	12.2-20.71	AX-94705107	AX-109410802	6.7075	1.5609	5.1466	2.8342	1.9969	0.8373	0.2665
	cQSL.QD-1A.2	82	79.87-83.52	AX-110473633	AX-110493799	3.7674	0.2341	3.5334	0.6524	0.2955	0.3569	0.1022
	cQSL.QD-1B.1	19	18.87-20.37	AX-108791049	AX-109527015	4.8279	1.2219	3.606	2.212	1.5833	0.6286	0.2359
	cQSL.QD-1B.2	45	48.28-48.77	AX-110056287	AX-108750070	2.7827	2.0694	0.7133	3.5754	2.6602	0.9152	-0.3161
	cQSL.QD-1B.3	54	56.89-57.88	AX-110553901	AX-94534666	4.1627	1.5842	2.5784	2.6762	2.0419	0.6343	-0.2712
	cQSL.QD-2A.1	21	18.52-21.04	AX-109976561	AX-111482501	4.4622	1.246	3.2162	2.3402	1.6065	0.7337	0.2387
	cQSL.QD-2A.2	53	61.71-62.22	AX-109367272	AX-110617782	3.7257	1.2655	2.4602	2.5602	1.6405	0.9197	0.2434
	cQSL.QD-2B.1	64	63.13-66.55	AX-109850498	AX-110999261	4.1862	3.2413	0.9449	6.214	4.1483	2.0658	0.386
	cQSL.QD-2B.2	74	74.96-75.98	AX-111130767	AX-109031412	6.2667	4.1699	2.0967	7.1825	5.3472	1.8353	0.4691
	cQSL.QD-2B.3	100	103.48-110.53	AX-108817536	AX-109927771	6.4233	1.5919	4.8313	3.594	2.0723	1.5217	0.3059
	cQSL.QD-3B	108.04	229.58-230.59	AX-109324755	AX-110062711	2.6122	0.5135	2.0987	2.3113	0.6547	1.6566	0.1527
	cQSL.QD-4A	128	135.89-138.35	AX-109332913	AX-110501386	3.5908	1.2684	2.3224	2.6057	1.5986	1.0071	0.2387
	cQSL.QD-4B.1	1.54	63.76-67.93	AX-94823601	AX-109827483	3.7531	1.2668	2.4864	2.3768	1.6386	0.7382	0.2426
	cQSL.QD-4B.2	3.49	22.53-25.01	AX-108782805	AX-110952441	4.3579	2.8656	1.4923	4.6109	3.6676	0.9433	0.3652
	cQSL.QD-4B.3	22.49	41.45-43.61	AX-108888210	AX-111649698	3.3912	2.4567	0.9345	4.2414	3.0986	1.1428	0.3522
	cQSL.QD-5A	96	89.81-96.32	AX-108873291	AX-111557804	2.6841	0.5483	2.1357	2.2056	0.7051	1.5005	0.1626
	cQSL.QD-5B	36	41.54-43.1	AX-109374054	AX-108883591	5.3139	2.9468	2.3671	4.6743	3.7648	0.9095	-0.364
	cQSL.QD-6A	16	15.74-17.3	AX-110502469	AX-110422218	2.8757	2.2902	0.5855	4.8033	2.9262	1.8771	0.3209
	cQSL.QD-6B.1	8	14.05-16.11	AX-110960130	AX-109001666	3.7418	1.4893	2.2525	3.1728	1.8747	1.298	0.2575
	cQSL.QD-6B.2	12	5.06-18.57	AX-111492777	AX-111616839	4.0724	0.2019	3.8705	0.8418	0.2605	0.5814	0.1008
	cQSL.QD-7A.1	47	42.75-47.52	AX-111693935	AX-109378778	3.4677	2.5209	0.9468	4.2705	3.2516	1.0189	-0.339
	cQSL.QD-7A.2	26	25.94-26.91	AX-109074889	AX-111659846	4.5285	2.165	2.3634	4.0855	2.7959	1.2896	-0.316
NL	cQNL.QD-1A.1	9	6.94-9.6	AX-109360506	AX-110439639	2.642	0	2.642	0.2355	0	0.2355	-0.003
	cQNL.QD-1A.2	112	111.53-112.04	AX-110387837	AX-109846781	3.1385	2.3524	0.7861	0.3746	0.2342	0.1404	0.6643
	cQNL.QD-1A.3	119	120.43-120.93	AX-109314921	AX-111518386	6.6053	3.2354	3.3699	0.5889	0.3201	0.2689	0.7954
	cQNL.QD-1B	25	26.66-35.07	AX-109924111	AX-108966369	4.0438	2.9828	1.061	0.4295	0.2856	0.1439	-0.7297
	cQNL.QD-2A.1	31	37.74-40.32	AX-109434737	AX-109031576	5.4235	2.1884	3.2351	0.6073	0.228	0.3793	-0.6642
	cQNL.QD-2A.2	32	31.48-32.5	AX-110069674	AX-109573463	4.6139	4.4786	0.1353	0.4735	0.4464	0.0271	-0.9347
	cQNL.QD-2B	100	103.48-110.53	AX-108817536	AX-109927771	5.381	4.069	1.312	0.7067	0.4013	0.3054	0.9806
	cQNL.QD-3A.1	18	17.9-26.22	AX-108887673	AX-111279439	3.769	2.0088	1.7602	0.3603	0.2006	0.1597	-0.6172
	cQNL.QD-3A.2	64	66.26-67.71	AX-108755143	AX-109851882	6.9708	5.0844	1.8865	0.7158	0.5122	0.2036	-0.9775
	cQNL.QD-3A.3	78	79.7-81.21	AX-109528419	AX-94564058	5.071	4.2749	0.7961	0.5793	0.4288	0.1505	-0.8957
	cQNL.QD-3A.4	96	97.64-100.14	AX-110442313	AX-94496249	2.6127	1.4174	1.1953	0.2398	0.138	0.1019	-0.5094
	cQNL.QD-3A.5	124	124.93-129.15	AX-94679214	AX-109854359	3.2221	2.2733	0.9488	0.291	0.2277	0.0633	-0.6517
	cQNL.QD-3A.6	158	160.34-167.12	AX-110426157	AX-109287317	3.8906	2.8049	1.0857	0.3515	0.2811	0.0704	-0.7344
	cQNL.QD-3B	42.04	161.62-164.69	AX-109814878	AX-108903591	4.4122	2.5782	1.8339	0.3944	0.2403	0.154	0.7287
	cQNL.QD-4A.1	0	0-0.99	AX-109406677	AX-108891576	5.7952	5.1753	0.6199	0.6075	0.5145	0.093	-0.9883
	cQNL.QD-4A.2	37	36.64-40.37	AX-108957371	AX-109841999	3.3295	2.8519	0.4777	0.3193	0.2856	0.0338	-0.7683
	cQNL.QD-4A.3	140	151.5-162.8	AX-111163948	AX-109945278	4.6966	4.1295	0.5671	0.425	0.3763	0.0487	-0.8394
	cQNL.QD-4B	16.54	78.59-79.09	AX-110031800	AX-108848122	133.684	111.466	22.2178	229.799	66.908	162.892	11.2242
	cQNL.QD-5A.1	40	39.12-41.08	AX-109998105	AX-108802248	2.6636	0.3131	2.3505	0.2154	0.0259	0.1895	0.2203
	cQNL.QD-5A.2	79	78.7-81.93	AX-109512930	AX-110508884	3.105	2.5855	0.5195	0.2873	0.2547	0.0326	-0.7026
	cQNL.QD-5B.1	54	149.82-155.51	AX-111029992	AX-109818702	2.7059	1.7565	0.9495	0.2156	0.1582	0.0574	-0.6164
	cQNL.QD-5B.2	7	12.02-12.96	AX-94696854	AX-109534423	2.6544	1.6096	1.0448	0.29	0.1572	0.1329	0.5529
	cQNL.QD-5B.3	83	90.5-92.5	AX-111479254	AX-110520632	4.0439	3.3725	0.6714	0.3908	0.335	0.0559	-0.7922
	cQNL.QD-6A	0	0-13.45	AX-111759473	AX-109828791	2.8672	0.4833	2.3839	0.2494	0.0485	0.2009	-0.3189
	cQNL.QD-6B	31	40.86-41.83	AX-94878401	AX-111007309	2.509	0.6351	1.874	0.23	0.0632	0.1668	0.3784
	cQNL.QD-7A	6	3.78-6.7	AX-109081316	AX-111491251	3.1313	0.4614	2.6699	0.2684	0.0432	0.2252	0.2869
PL	cQPL.QD-1A.1	83	79.87-83.52	AX-110473633	AX-110493799	3.7093	0.8619	2.8474	1.2515	0.4363	0.8153	0.4596
	cQPL.QD-1A.2	97	96.23-97.83	AX-109373066	AX-110370077	2.6283	1.0084	1.6199	1.3294	0.5088	0.8205	0.4937
	cQPL.QD-1A.3	119	120.43-120.93	AX-109314921	AX-111518386	4.2155	1.7199	2.4955	2.0955	0.8789	1.2166	0.6677
	cQPL.QD-1B	24	26.66-35.07	AX-109924111	AX-108966369	5.7612	3.8849	1.8763	2.5139	1.8999	0.614	-0.9537
	cQPL.QD-2A.1	29	37.74-40.32	AX-109434737	AX-109031576	3.3571	0.1421	3.215	1.3465	0.0701	1.2765	-0.1881
	cQPL.QD-2A.2	31	30.48-31.48	AX-109321357	AX-110069674	2.6225	2.3229	0.2996	1.618	1.188	0.43	-0.7819
	cQPL.QD-2B.1	92	92.71-94.09	AX-89577891	AX-109876396	2.9199	1.2441	1.6758	3.0625	0.6406	2.4219	0.5641
	cQPL.QD-2B.2	108	110.99-111.92	AX-110099006	AX-110628280	9.7989	4.2493	5.5496	3.4035	2.2409	1.1626	1.1046
	cQPL.QD-3A.1	18	17.9-26.22	AX-108887673	AX-111279439	3.4471	1.8973	1.5498	2.1832	0.9573	1.2259	-0.683
	cQPL.QD-3A.2	62	64.32-65.8	AX-109354054	AX-108872401	3.655	1.9277	1.7273	2.2851	0.9961	1.289	-0.6905
	cQPL.QD-3A.3	77	79.21-79.7	AX-109858702	AX-109528419	5.1635	3.1404	2.0231	2.9554	1.6227	1.3327	-0.884
	cQPL.QD-3A.4	124	124.93-129.15	AX-94679214	AX-109854359	3.3661	1.7817	1.5845	1.2436	0.9163	0.3273	-0.6623
	cQPL.QD-3A.5	165	167.12-167.61	AX-109287317	AX-110470853	3.8548	1.7278	2.127	1.8885	0.8956	0.993	-0.6707
	cQPL.QD-3B	42.04	161.62-164.69	AX-109814878	AX-108903591	3.1979	1.3395	1.8583	1.5188	0.6754	0.8433	0.6185
	cQPL.QD-4A.1	0	0-0.99	AX-109406677	AX-108891576	2.6019	2.2275	0.3745	1.6774	1.1388	0.5386	-0.7449
	cQPL.QD-4A.2	37	36.64-40.37	AX-108957371	AX-109841999	3.0981	2.2794	0.8187	1.3909	1.1646	0.2264	-0.7858
	cQPL.QD-4A.3	124	132.89-133.39	AX-110363299	AX-108754697	3.5164	2.4025	1.114	1.8521	1.226	0.6262	0.7699
	cQPL.QD-4A.4	142	151.5-162.8	AX-111163948	AX-109945278	3.2468	3.051	0.1959	1.7745	1.3507	0.4238	-0.8073
	cQPL.QD-4B.1	16.54	78.59-79.09	AX-110031800	AX-108848122	82.4997	56.1535	26.3462	55.1844	48.6678	6.5167	4.8509
	cQPL.QD-4B.2	43.49	60.13-64.88	AX-111569546	AX-108801712	4.251	1.7302	2.5208	1.1671	0.9035	0.2636	-0.6941
	cQPL.QD-5B	82	90.5-92.5	AX-111479254	AX-110520632	2.9218	2.2894	0.6324	1.3384	1.1744	0.164	-0.7507
FD	cQFD.QD-1B	81	82.33-91.02	AX-110019040	AX-110017315	5.3911	5.3781	0.013	19.3114	11.2549	8.0564	-0.0562
	cQFD.QD-2B.1	75	75.98-77.5	AX-109031412	AX-109302620	9.3324	9.0394	0.2929	32.8881	20.8664	12.0217	0.0761
	cQFD.QD-2B.2	100	103.48-110.53	AX-108817536	AX-109927771	7.2718	6.9201	0.3518	30.8571	15.3132	15.5439	0.0683
	cQFD.QD-3B.1	5.04	115.73-118.72	AX-109973307	AX-111538664	3.2362	0.2957	2.9405	9.1857	0.5581	8.6276	-0.0116
	cQFD.QD-3B.2	71.04	192.79-194.25	AX-108777125	AX-108875903	3.1433	1.0744	2.069	12.1517	2.2829	9.8689	0.0341
	cQFD.QD-3B.3	100.04	219.56-222.14	AX-109912479	AX-109291094	4.2552	0.0477	4.2075	6.9627	0.1284	6.8343	-0.0056
	cQFD.QD-4B	10.54	69.93-72.85	AX-109909104	AX-86176450	2.8211	0.039	2.7821	5.4773	0.0785	5.3988	0.0043
	cQFD.QD-5B	23	23.2-28.32	AX-110531191	AX-110108283	2.8307	0.102	2.7287	4.8048	0.292	4.5128	0.0119
	cQFD.QD-6A	0	0-3.51	AX-108955184	AX-111119937	2.5917	1.713	0.8787	3.7139	3.5784	0.1355	0.0297
	cQFD.QD-7B	33	41.35-42.84	AX-111537015	AX-110905186	2.9416	0.0161	2.9254	3.8338	0.032	3.8019	0.0028
HD	cQHD.QD-1B	79	82.33-91.02	AX-110019040	AX-110017315	3.9908	2.2935	1.6972	5.3833	2.583	2.8003	-0.0156
	cQHD.QD-2A.1	29	37.74-40.32	AX-109434737	AX-109031576	4.3453	1.9256	2.4197	5.1365	2.4413	2.6952	0.0146
	cQHD.QD-2A.2	3	0-8.02	AX-110492886	AX-109425314	2.8615	0.9912	1.8703	1.8623	1.1086	0.7537	-0.0103
	cQHD.QD-2A.3	31	30.48-31.48	AX-109321357	AX-110069674	3.7213	0.6492	3.0721	1.556	0.8252	0.7308	-0.0085
	cQHD.QD-2B.1	24	25.5-25.99	AX-111180018	AX-89458348	10.1032	2.2167	7.8864	3.9858	2.8464	1.1394	-0.0153
	cQHD.QD-2B.2	100	103.48-110.53	AX-108817536	AX-109927771	12.9279	12.5876	0.3403	60.3078	20.3383	39.9695	0.0464
	cQHD.QD-3A	155	151-157.78	AX-110671124	AX-110375356	4.0632	0.5107	3.5525	0.771	0.6558	0.1152	-0.0074
	cQHD.QD-3B	4.04	114.26-115.73	AX-110574735	AX-109973307	4.5326	4.5157	0.0169	17.803	6.3119	11.4911	-0.0229
	cQHD.QD-4B.1	18.54	79.09-89.74	AX-108848122	AX-111068079	7.6852	0.3508	7.3343	0.5701	0.4747	0.0955	-0.0063
	cQHD.QD-4B.2	25.49	46.13-52.99	AX-111157142	AX-95217996	3.3824	2.1785	1.2039	5.8512	2.69	3.1612	-0.0156
	cQHD.QD-5A	66	65.14-66.13	AX-110456271	AX-108848765	2.9775	1.6002	1.3773	4.311	2.0361	2.2749	0.013
	cQHD.QD-5B	17	19.94-21.31	AX-111552581	AX-111472432	2.819	1.6669	1.1521	6.5471	2.0619	4.4852	-0.0161
	cQHD.QD-6B.1	26	31.15-36.01	AX-108820397	AX-109946366	2.8021	0.1128	2.6893	1.5091	0.1424	1.3667	0.0037
	cQHD.QD-6B.2	33	42.3-43.26	AX-109415735	AX-109310887	5.5104	4.0878	1.4226	19.3197	5.6155	13.7042	0.0245
	cQHD.QD-7B.1	0	0-17.26	AX-94993100	AX-109500650	12.2878	11.6122	0.6756	50.5286	18.6742	31.8544	-0.0398
	cQHD.QD-7B.2	15	17.26-23.14	AX-109500650	AX-109368435	6.4692	5.7354	0.7339	25.9113	8.1459	17.7654	0.0264
TKW	cQTKW.QD-1A	105	97.83-105.2	AX-110370077	AX-109428041	2.7179	1.551	1.1669	2.3638	1.3971	0.9668	0.4472
	cQTKW.QD-1B.1	33	33.96-34.44	AX-109932845	AX-109433305	4.571	1.4244	3.1465	4.2043	1.311	2.8933	-0.4221
	cQTKW.QD-1B.2	83	91.02-96.83	AX-110017315	AX-94696684	3.5042	0.8607	2.6435	2.9491	0.7185	2.2306	0.3303
	cQTKW.QD-1B.3	18	23.94-26.66	AX-95149706	AX-109924111	4.9218	4.3358	0.5861	4.2255	3.8393	0.3862	-0.7226
	cQTKW.QD-2A.1	43	50.64-53.17	AX-110523153	AX-111545564	11.8764	4.9979	6.8785	9.0035	4.7676	4.2359	0.8045
	cQTKW.QD-2A.2	47	54.11-56.07	AX-108911161	AX-109520260	22.0688	3.1872	18.8817	21.3134	2.958	18.3554	-0.6336
	cQTKW.QD-2A.3	7	0-8.02	AX-110492886	AX-109425314	3.9838	2.7061	1.2778	3.015	2.3982	0.6167	0.6094
	cQTKW.QD-2B.1	24	25.5-25.99	AX-111180018	AX-89458348	5.3508	1.1786	4.1722	4.5549	1.1146	3.4403	0.3898
	cQTKW.QD-2B.2	137	133.33-141.22	AX-110486666	AX-110473853	5.96	4.8121	1.1479	7.3661	4.4487	2.9174	0.7786
	cQTKW.QD-3A	38	35.77-42.71	AX-108781594	AX-110491100	2.6336	0.0585	2.5751	2.5783	0.0657	2.5126	0.095
	cQTKW.QD-3B.1	103.04	224.62-228.56	AX-94694497	AX-108960683	2.8898	2.7681	0.1217	2.6649	2.5014	0.1635	0.5909
	cQTKW.QD-3B.2	133.04	254.71-258.52	AX-110582337	AX-110435611	5.3242	2.3701	2.9541	4.0556	2.2006	1.8551	0.5749
	cQTKW.QD-3B.3	143.04	264.76-270.67	AX-94682394	AX-110449717	4.1085	2.9323	1.1762	3.4659	2.6299	0.836	0.6119
	cQTKW.QD-4A	124	132.89-133.39	AX-110363299	AX-108754697	4.3444	2.0533	2.2911	3.9956	1.8931	2.1025	0.5095
	cQTKW.QD-4B.1	12.54	74.24-77.64	AX-109925267	AX-111573292	10.8328	5.8701	4.9626	10.2942	5.4266	4.8677	0.8588
	cQTKW.QD-4B.2	32.54	92.43-96.6	AX-109495176	AX-109876993	4.0298	0.8289	3.2009	2.9775	0.8063	2.1712	0.341
	cQTKW.QD-4B.3	32.49	53.46-54.39	AX-111135044	AX-86172608	3.4843	2.5591	0.9252	3.0241	2.3186	0.7055	-0.5947
	cQTKW.QD-4B.4	40.49	60.13-64.88	AX-111569546	AX-108801712	8.9336	8.673	0.2606	8.8246	7.6598	1.1648	-1.0876
	cQTKW.QD-4B.5	56.49	73.57-77.66	AX-94577088	AX-109530996	5.4036	4.276	1.1276	4.6424	3.8515	0.7909	-0.7551
	cQTKW.QD-5A.1	28	27.89-28.4	AX-109504177	AX-108774016	3.9254	3.5025	0.4229	3.5312	3.1473	0.3839	0.6598
	cQTKW.QD-5A.2	83	82.42-86.64	AX-110468220	AX-109278268	2.6718	1.0818	1.5899	2.1037	0.9801	1.1236	0.3866
	cQTKW.QD-5B	72	80.26-86.14	AX-108785621	AX-109824044	2.8863	1.1702	1.7161	2.6196	1.0646	1.555	-0.3834
	cQTKW.QD-6A	3	0-3.51	AX-108955184	AX-111119937	2.6231	1.8822	0.7409	2.2382	1.6376	0.6006	-0.4774
	cQTKW.QD-6B	9	16.11-17.12	AX-109001666	AX-109872471	2.6612	2.4324	0.2288	2.3165	2.2053	0.1112	0.5517
	cQTKW.QD-7A.1	15	14.65-15.17	AX-110915503	AX-108734314	3.722	2.7969	0.925	4.0422	2.4775	1.5647	-0.6164
	cQTKW.QD-7A.2	30	25.44-30.2	AX-111102240	AX-110181719	3.3989	3.014	0.3849	2.8901	2.7075	0.1826	-0.6078
	cQTKW.QD-7A.3	4	2.38-4.88	AX-111264791	AX-108926447	6.4646	4.5359	1.9286	4.9713	4.0466	0.9248	-0.7762
	cQTKW.QD-7B	45	44.81-45.32	AX-109907433	AX-109592747	2.8615	2.1408	0.7207	2.2926	1.927	0.3656	-0.5144
KAR	cQKAR.QD-1B.1	6	5.15-6.62	AX-108944105	AX-108916712	4.4249	0.2493	4.1755	14.989	0.7835	14.2055	-0.1027
	cQKAR.QD-1B.2	78	78.82-81.85	AX-110041679	AX-110077950	3.2924	0.0517	3.2407	11.0004	0.1816	10.8188	-0.053
	cQKAR.QD-1B.3	16	23.94-26.66	AX-95149706	AX-109924111	3.7213	0.6333	3.088	11.6213	2.2663	9.355	-0.1746
	cQKAR.QD-2A	11	19.73-31.38	AX-109934794	AX-108757759	2.8032	0.801	2.0022	10.11	2.846	7.264	0.1974
	cQKAR.QD-2B.1	76	77.5-77.99	AX-109302620	AX-110494752	2.9849	0.5594	2.4254	9.4468	1.975	7.4719	-0.1753
	cQKAR.QD-2B.2	108	110.99-111.92	AX-110099006	AX-110628280	2.6972	0.5115	2.1857	8.7975	1.8515	6.946	-0.1683
	cQKAR.QD-3B.1	6.04	118.72-133.47	AX-111538664	AX-109910548	3.3441	0.4599	2.8842	11.3462	1.5978	9.7485	-0.148
	cQKAR.QD-3B.2	19.04	133.47-140.93	AX-109910548	AX-111016736	3.2032	0.5982	2.605	11.4541	2.0842	9.3699	-0.1674
	cQKAR.QD-3B.3	60.04	181.27-190.94	AX-110551666	AX-109353206	4.7035	0.1094	4.5941	16.6981	0.3634	16.3347	0.0804
	cQKAR.QD-4A	67	75.26-79.86	AX-109346617	AX-110932153	2.6426	1.7961	0.8465	8.4134	6.1327	2.2808	-0.2936
	cQKAR.QD-4B	56.49	73.57-77.66	AX-94577088	AX-109530996	3.7332	0.7655	2.9677	11.8068	2.6686	9.1383	-0.1978
	cQKAR.QD-5B.1	13	14.96-19.01	AX-110737471	AX-108938195	2.692	0.2974	2.3946	8.6188	1.0148	7.6039	-0.133
	cQKAR.QD-5B.2	56	149.82-155.51	AX-111029992	AX-109818702	2.5159	0.0151	2.5009	8.8523	0.0387	8.8135	0.0249
	cQKAR.QD-6A	26	19.96-26.25	AX-108775712	AX-108892718	2.6801	1.3765	1.3036	9.3145	4.7814	4.5331	-0.254
	cQKAR.QD-6B	60	70.75-71.72	AX-110032677	AX-111091201	2.6145	0.3171	2.2974	7.9974	0.8101	7.1874	0.1455
	cQKAR.QD-7A.1	22	21.18-22.95	AX-110488830	AX-111030876	4.5512	3.5598	0.9915	15.6079	12.3549	3.253	-0.4193
	cQKAR.QD-7A.2	35	34.95-42.75	AX-110381275	AX-111693935	3.3749	0.1427	3.2322	11.7422	0.4971	11.2451	-0.0825
	cQKAR.QD-7B	0	0-17.26	AX-94993100	AX-109500650	2.7184	0.0737	2.6447	8.8019	0.2601	8.5417	-0.06
KC	cQKC.QD-1B.1	33	33.96-34.44	AX-109932845	AX-109433305	3.5976	0.9699	2.6277	1.5718	1.0544	0.5174	-0.0794
	cQKC.QD-1B.2	16	23.94-26.66	AX-95149706	AX-109924111	5.1075	3.6318	1.4757	4.6593	3.8926	0.7667	-0.1525
	cQKC.QD-2A.1	6	3.07-6.8	AX-109024104	AX-110407291	2.5418	1.6858	0.856	2.3469	1.7602	0.5868	0.1081
	cQKC.QD-2A.2	39	47.51-48.03	AX-109380690	AX-111208332	3.5188	2.4759	1.0428	5.3524	2.6171	2.7353	0.1259
	cQKC.QD-2A.3	23	20.2-29.01	AX-108847326	AX-111720537	2.9719	1.7466	1.2253	2.2511	1.7099	0.5412	0.1052
	cQKC.QD-2B.1	42	42.14-44.27	AX-110373062	AX-94671142	5.4005	3.5093	1.8912	5.3014	3.6638	1.6376	0.1482
	cQKC.QD-2B.2	52	53.94-56.03	AX-109416434	AX-108843759	5.2682	4.104	1.1642	8.754	4.4678	4.2863	0.1673
	cQKC.QD-2B.3	100	103.48-110.53	AX-108817536	AX-109927771	9.8755	0.3773	9.4982	3.7508	0.4026	3.3481	0.0556
	cQKC.QD-3A.1	72	73.06-76.6	AX-108787762	AX-111666361	3.4485	2.6079	0.8405	3.5715	2.686	0.8855	0.1272
	cQKC.QD-3A.2	158	160.34-167.12	AX-110426157	AX-109287317	3.262	0.8435	2.4185	2.2773	0.912	1.3653	0.0748
	cQKC.QD-3B.1	19.04	133.47-140.93	AX-109910548	AX-111016736	2.6832	0.3854	2.2978	5.9515	0.4003	5.5512	-0.0489
	cQKC.QD-3B.2	60.04	181.27-190.94	AX-110551666	AX-109353206	2.8219	1.9995	0.8224	2.8124	2.0638	0.7486	-0.1277
	cQKC.QD-3B.3	102.04	223.62-224.62	AX-110690513	AX-94694497	2.6759	1.7136	0.9623	3.0111	1.8349	1.1762	0.1062
	cQKC.QD-3B.4	144.04	264.76-270.67	AX-94682394	AX-110449717	4.1463	2.2315	1.9148	2.5449	2.2094	0.3355	0.1175
	cQKC.QD-4A.1	97	96.41-106.41	AX-111080657	AX-110606045	2.8609	0.2642	2.5967	1.9767	0.2963	1.6804	-0.0429
	cQKC.QD-4A.2	147	151.5-162.8	AX-111163948	AX-109945278	3.3673	0.6636	2.7037	2.2776	0.7147	1.5629	-0.0663
	cQKC.QD-4B.1	1.49	22.53-25.01	AX-108782805	AX-110952441	7.4414	2.008	5.4333	3.311	2.182	1.129	0.1152
	cQKC.QD-4B.2	48.49	64.88-69.63	AX-108801712	AX-109959423	15.4054	6.9079	8.4975	9.6152	7.5361	2.0791	-0.2279
	cQKC.QD-5A	86	82.42-86.64	AX-110468220	AX-109278268	5.5708	2.0823	3.4885	2.6917	2.2785	0.4132	0.1236
	cQKC.QD-5B	33	37.22-109.75	AX-110498728	AX-108866616	3.2889	0.6552	2.6337	1.165	0.6355	0.5295	0.0957
	cQKC.QD-6B.1	4	3.15-11.44	AX-109282893	AX-109491273	3.4016	1.7858	1.6158	2.9696	1.8433	1.1263	0.1051
	cQKC.QD-6B.2	27	36.01-36.96	AX-109946366	AX-111647591	5.7925	3.2942	2.4983	4.1813	3.5603	0.621	0.1538
	cQKC.QD-6B.3	53	64.22-66.78	AX-108893135	AX-108832587	2.5457	0.3133	2.2324	1.847	0.3546	1.4924	0.0656
	cQKC.QD-7A.1	16	15.66-16.13	AX-109844463	AX-108810487	3.3697	2.6189	0.7508	4.6097	2.785	1.8247	-0.137
	cQKC.QD-7A.2	23	22.95-23.44	AX-111030876	AX-109886588	3.3277	2.7814	0.5463	4.9379	2.9295	2.0083	-0.1355
	cQKC.QD-7A.3	32	30.2-34.95	AX-110181719	AX-110381275	6.3088	2.5267	3.7821	3.0766	2.681	0.3956	-0.127
	cQKC.QD-7A.4	3	2.38-4.88	AX-111264791	AX-108926447	3.4074	0.1228	3.2846	2.7241	0.1229	2.6012	-0.0285
KL-WR	cQKL-WR.QD-1A.1	0	0-6.94	AX-109380665	AX-109360506	2.8019	2.4261	0.3758	1.294	1.1134	0.1806	0.0122
	cQKL-WR.QD-1A.2	85	84.02-89.53	AX-111046724	AX-109026070	8.6371	5.9798	2.6573	3.9132	2.6728	1.2405	0.0189
	cQKL-WR.QD-1B.1	0	0-2.63	AX-108844753	AX-109335336	5.7728	4.7506	1.0222	3.0283	2.2112	0.8172	-0.0174
	cQKL-WR.QD-1B.2	12	11.99-12.46	AX-109864407	AX-108767894	4.3911	2.6495	1.7416	1.962	1.2351	0.7269	-0.0128
	cQKL-WR.QD-1B.3	55	58.36-60.32	AX-108871466	AX-109016770	2.713	1.5927	1.1204	1.2507	0.7166	0.5341	-0.0098
	cQKL-WR.QD-2A.1	46	54.11-56.07	AX-108911161	AX-109520260	3.2143	2.6241	0.5902	1.4938	1.1663	0.3276	0.0124
	cQKL-WR.QD-2A.2	37	35.99-39.49	AX-108855103	AX-108833449	3.8995	3.5416	0.3579	1.7285	1.5613	0.1672	-0.0144
	cQKL-WR.QD-2B.1	5	4.83-6.34	AX-109864933	AX-108898197	4.0771	2.4615	1.6155	1.7353	1.1325	0.6028	-0.0123
	cQKL-WR.QD-2B.2	42	42.14-44.27	AX-110373062	AX-94671142	4.4176	4.0285	0.3891	2.0049	1.7977	0.2071	0.0155
	cQKL-WR.QD-2B.3	65	66.55-67.08	AX-110999261	AX-108787238	4.9984	2.8885	2.1098	2.2033	1.3405	0.8627	0.0135
	cQKL-WR.QD-2B.4	78	77.99-80.05	AX-110494752	AX-94790995	6.2648	1.4539	4.8109	3.6371	0.6765	2.9606	0.0101
	cQKL-WR.QD-2B.5	128	131.81-133.33	AX-111099555	AX-110486666	2.7815	1.679	1.1025	1.1941	0.7699	0.4242	-0.0101
	cQKL-WR.QD-3A.1	71	73.06-76.6	AX-108787762	AX-111666361	3.1281	3.0031	0.125	1.4609	1.3791	0.0818	0.0136
	cQKL-WR.QD-3A.2	141	143.49-143.95	AX-109848595	AX-108733656	3.4079	1.5977	1.8102	1.7248	0.7445	0.9803	-0.01
	cQKL-WR.QD-3B.1	76.04	197.22-198.21	AX-110379792	AX-108733780	2.5933	1.5301	1.0632	1.0928	0.6925	0.4004	0.0113
	cQKL-WR.QD-3B.2	111.04	230.59-233.63	AX-110062711	AX-109281651	2.7355	1.3486	1.3869	1.3309	0.6104	0.7204	-0.0091
	cQKL-WR.QD-4A	10	6.06-10.38	AX-111621169	AX-109867908	3.1027	2.1317	0.971	1.3225	0.9784	0.3441	-0.0116
	cQKL-WR.QD-4B.1	12.54	74.24-77.64	AX-109925267	AX-111573292	9.9574	5.2876	4.6698	5.2459	2.4443	2.8017	-0.018
	cQKL-WR.QD-4B.2	18.54	79.09-89.74	AX-108848122	AX-111068079	8.8006	6.3101	2.4906	3.8162	2.8046	1.0117	-0.0193
	cQKL-WR.QD-4B.3	33.54	92.43-96.6	AX-109495176	AX-109876993	3.1523	2.2871	0.8652	1.3132	1.0226	0.2906	-0.0121
	cQKL-WR.QD-4B.4	41.54	103.76-104.26	AX-108851428	AX-89554870	2.8943	1.6815	1.2128	1.1912	0.7708	0.4204	-0.0102
	cQKL-WR.QD-4B.5	1.49	22.53-25.01	AX-108782805	AX-110952441	4.7385	3.9432	0.7953	2.1464	1.7942	0.3522	0.0156
	cQKL-WR.QD-4B.6	25.49	46.13-52.99	AX-111157142	AX-95217996	7.7627	3.6937	4.069	3.4068	1.7055	1.7013	0.0158
	cQKL-WR.QD-4B.7	48.49	64.88-69.63	AX-108801712	AX-109959423	6.4597	5.9657	0.494	2.8225	2.691	0.1315	-0.0203
	cQKL-WR.QD-5A.1	62	61-62.7	AX-111043989	AX-94933107	2.8034	2.1271	0.6763	1.3416	0.9514	0.3903	0.0112
	cQKL-WR.QD-5A.2	87	86.64-89.31	AX-109278268	AX-108905381	5.6883	5.0397	0.6486	2.5951	2.2778	0.3173	0.0184
	cQKL-WR.QD-5B.1	0	0-7.75	AX-109449543	AX-111528071	3.9308	3.6131	0.3177	1.8953	1.6488	0.2465	0.0161
	cQKL-WR.QD-5B.2	20	23.2-28.32	AX-110531191	AX-110108283	4.3463	3.0302	1.3161	1.872	1.3923	0.4797	0.0186
	cQKL-WR.QD-5B.3	45	109.75-144.52	AX-108866616	AX-109272182	3.1503	2.0185	1.1318	1.4302	0.8909	0.5393	0.0155
	cQKL-WR.QD-5B.4	57	155.51-160.91	AX-109818702	AX-109992799	2.8533	0.5819	2.2714	1.275	0.2495	1.0255	0.0062
	cQKL-WR.QD-5B.5	34	39.36-41.54	AX-108876213	AX-109374054	2.739	1.2232	1.5158	1.2506	0.5537	0.6969	-0.0086
	cQKL-WR.QD-5B.6	72	80.26-86.14	AX-108785621	AX-109824044	5.0801	4.0321	1.0481	2.4925	1.8514	0.641	0.0158
	cQKL-WR.QD-5B.7	86	92.5-95.08	AX-110520632	AX-111762700	8.0785	6.6399	1.4386	3.6272	3.0072	0.6199	0.02
	cQKL-WR.QD-6A.1	45	44.97-45.47	AX-110980391	AX-112288721	3.395	3.228	0.167	1.5344	1.4791	0.0553	-0.014
	cQKL-WR.QD-6A.2	17	15.74-17.3	AX-110502469	AX-110422218	9.4979	7.2234	2.2745	4.5599	3.3998	1.1601	0.0212
	cQKL-WR.QD-6B.1	4	3.15-11.44	AX-109282893	AX-109491273	2.6494	0.7804	1.869	1.1408	0.3632	0.7776	0.007
	cQKL-WR.QD-6B.2	27	36.01-36.96	AX-109946366	AX-111647591	5.9525	4.9684	0.9841	3.0101	2.2994	0.7107	0.0184
	cQKL-WR.QD-6B.3	34	43.26-45.73	AX-109310887	AX-94389685	3.9573	3.2328	0.7244	1.6417	1.4052	0.2365	0.0161
	cQKL-WR.QD-6B.4	77	83.34-91.76	AX-110395528	AX-111657524	2.9323	2.4606	0.4717	1.2525	1.0464	0.2061	-0.012
	cQKL-WR.QD-7A	52	51.87-52.35	AX-110391898	AX-110479238	3.0839	2.1523	0.9316	1.3184	0.9869	0.3314	0.0114
	cQKL-WR.QD-7B.1	0	0-0.53	AX-110397140	AX-111516708	3.0798	2.5	0.5798	1.3343	1.1469	0.1874	-0.0124
	cQKL-WR.QD-7B.2	4	2.6-4.2	AX-111512545	AX-111190466	3.1477	2.3446	0.803	1.4408	1.0608	0.38	-0.0119
KL	cQKL.QD-1A	36	26.53-37.04	AX-110511618	AX-109284840	3.1243	2.5315	0.5928	2.3727	2.0618	0.3109	0.0519
	cQKL.QD-1B.1	28	27.13-28.08	AX-95194502	AX-109484985	8.5476	3.5783	4.9693	4.043	3.0915	0.9516	-0.061
	cQKL.QD-1B.2	96	105.72-106.66	AX-111527355	AX-108956016	2.5964	1.8474	0.749	1.8748	1.5863	0.2886	0.0436
	cQKL.QD-1B.3	16	23.94-26.66	AX-95149706	AX-109924111	5.1059	3.9708	1.135	3.8914	3.4027	0.4886	-0.0638
	cQKL.QD-2A	39	47.51-48.03	AX-109380690	AX-111208332	3.2953	2.6005	0.6948	4.3856	2.1888	2.1969	0.0515
	cQKL.QD-2B.1	42	42.14-44.27	AX-110373062	AX-94671142	6.0546	4.3551	1.6995	4.951	3.622	1.3291	0.0659
	cQKL.QD-2B.2	52	53.94-56.03	AX-109416434	AX-108843759	6.052	4.9155	1.1365	8.1997	4.2689	3.9308	0.0732
	cQKL.QD-2B.3	78	77.99-80.05	AX-110494752	AX-94790995	2.6468	1.3951	1.2517	2.7455	1.1835	1.5619	0.0402
	cQKL.QD-2B.4	100	103.48-110.53	AX-108817536	AX-109927771	8.8262	0.4818	8.3444	3.4237	0.409	3.0146	0.0251
	cQKL.QD-3A.1	17	16.95-17.9	AX-111037193	AX-108887673	2.9225	0.41	2.5125	1.9687	0.3437	1.625	-0.0204
	cQKL.QD-3A.2	73	73.06-76.6	AX-108787762	AX-111666361	3.2151	2.7973	0.4178	3.089	2.3176	0.7714	0.0527
	cQKL.QD-3B.1	32.04	153.7-160.65	AX-109310077	AX-108950567	2.5197	1.0356	1.4841	2.3905	0.8789	1.5116	0.0326
	cQKL.QD-3B.2	60.04	181.27-190.94	AX-110551666	AX-109353206	3.2107	2.6676	0.5431	2.6551	2.2045	0.4507	-0.0591
	cQKL.QD-3B.3	143.04	264.76-270.67	AX-94682394	AX-110449717	3.474	2.4492	1.0248	2.3089	2.0349	0.274	0.0505
	cQKL.QD-4A	148	151.5-162.8	AX-111163948	AX-109945278	2.5826	0.954	1.6287	1.9079	0.7993	1.1086	-0.0314
	cQKL.QD-4B.1	1.49	22.53-25.01	AX-108782805	AX-110952441	6.2242	2.575	3.6492	2.726	2.2316	0.4945	0.0521
	cQKL.QD-4B.2	7.49	27.62-28.7	AX-109381986	AX-109439249	2.7823	1.3339	1.4484	1.973	1.1337	0.8393	0.0374
	cQKL.QD-4B.3	48.49	64.88-69.63	AX-108801712	AX-109959423	16.1542	8.3659	7.7883	8.9632	7.2882	1.675	-0.1003
	cQKL.QD-5A	86	82.42-86.64	AX-110468220	AX-109278268	4.7627	2.3628	2.3999	2.273	2.031	0.242	0.0522
	cQKL.QD-5B.1	33	37.22-109.75	AX-110498728	AX-108866616	2.5545	0.5849	1.9696	0.9341	0.4551	0.479	0.0362
	cQKL.QD-5B.2	69	75.84-77.82	AX-94999037	AX-109972990	2.8163	1.8539	0.9624	1.9685	1.5663	0.4021	0.0434
	cQKL.QD-6B.1	4	3.15-11.44	AX-109282893	AX-109491273	3.2566	1.9166	1.3399	2.5391	1.5926	0.9464	0.0437
	cQKL.QD-6B.2	27	36.01-36.96	AX-109946366	AX-111647591	5.492	3.8922	1.5999	4.2952	3.349	0.9463	0.0667
	cQKL.QD-6B.3	34	43.26-45.73	AX-109310887	AX-94389685	2.636	2.0323	0.6037	2.2643	1.6339	0.6305	0.0521
	cQKL.QD-7A.1	4	3.78-6.7	AX-109081316	AX-111491251	3.0773	1.4418	1.6355	1.5656	1.2315	0.3341	-0.0389
	cQKL.QD-7A.2	16	15.66-16.13	AX-109844463	AX-108810487	3.9141	3.5178	0.3963	4.3355	2.9845	1.351	-0.0635
	cQKL.QD-7A.3	34	30.2-34.95	AX-110181719	AX-110381275	6.174	3.3096	2.8643	3.065	2.8344	0.2306	-0.0586
	cQKL.QD-7A.4	3	2.38-4.88	AX-111264791	AX-108926447	3.3875	0.2456	3.1419	2.169	0.1995	1.9695	-0.0162
KW	cQKW.QD-1B	16	23.94-26.66	AX-95149706	AX-109924111	2.5512	2.0998	0.4514	3.0802	2.3283	0.7519	-0.0199
	cQKW.QD-2A.1	31	37.74-40.32	AX-109434737	AX-109031576	2.8886	1.4081	1.4805	5.0943	1.4801	3.6142	0.0162
	cQKW.QD-2A.2	47	54.11-56.07	AX-108911161	AX-109520260	4.6107	0.1968	4.4139	2.6916	0.2196	2.4719	-0.0061
	cQKW.QD-2A.3	26	20.2-29.01	AX-108847326	AX-111720537	3.0206	1.7801	1.2406	2.539	1.8383	0.7007	0.0183
	cQKW.QD-2B.1	24	25.5-25.99	AX-111180018	AX-89458348	3.7713	2.9933	0.7779	4.9269	3.3386	1.5883	0.0239
	cQKW.QD-2B.2	136	133.33-141.22	AX-110486666	AX-110473853	2.5721	2.1583	0.4138	4.5122	2.2078	2.3044	0.0194
	cQKW.QD-3A.1	144	145.89-147.87	AX-109327908	AX-110168600	4.825	1.1393	3.6857	2.6326	1.2641	1.3685	0.0147
	cQKW.QD-3A.2	158	160.34-167.12	AX-110426157	AX-109287317	5.4328	3.4814	1.9514	5.8482	3.9338	1.9144	0.0262
	cQKW.QD-3B.1	103.04	224.62-228.56	AX-94694497	AX-108960683	3.0143	2.7071	0.3072	4.1971	2.9728	1.2243	0.0228
	cQKW.QD-3B.2	151.04	272.2-277.1	AX-108913740	AX-94775330	3.8206	1.1305	2.6901	2.8198	1.2348	1.5851	0.0149
	cQKW.QD-4A	98	106.41-107.99	AX-110606045	AX-109466409	2.9005	0.559	2.3415	3.0909	0.6194	2.4715	-0.0105
	cQKW.QD-4B.1	11.54	72.85-74.24	AX-86176450	AX-109925267	13.1858	4.8436	8.3421	10.3697	5.3835	4.9862	0.0303
	cQKW.QD-4B.2	17.54	79.09-89.74	AX-108848122	AX-111068079	6.8232	2.3405	4.4827	4.4114	2.6228	1.7885	0.0212
	cQKW.QD-4B.3	32.49	53.46-54.39	AX-111135044	AX-86172608	4.4563	3.493	0.9633	4.4499	3.8868	0.5631	-0.0272
	cQKW.QD-4B.4	38.49	59.19-59.66	AX-111636369	AX-86180286	4.5479	4.2153	0.3326	6.0101	4.6574	1.3528	-0.0305
	cQKW.QD-4B.5	56.49	73.57-77.66	AX-94577088	AX-109530996	3.284	2.5997	0.6843	4.0552	2.8629	1.1924	-0.023
	cQKW.QD-5B.1	0	0-7.75	AX-109449543	AX-111528071	3.6397	2.1514	1.4883	7.2708	2.4466	4.8241	-0.0222
	cQKW.QD-5B.2	33	37.22-109.75	AX-110498728	AX-108866616	2.8411	1.7168	1.1243	1.9252	1.7597	0.1655	0.0268
	cQKW.QD-5B.3	84	92.5-95.08	AX-110520632	AX-111762700	3.1964	3.0117	0.1847	4.5778	3.3405	1.2373	-0.0239
	cQKW.QD-6A	50	45.97-50.42	AX-110574258	AX-111588952	2.7963	2.1041	0.6922	2.5062	2.3276	0.1787	0.0199
	cQKW.QD-7A	31	30.2-34.95	AX-110181719	AX-110381275	3.5189	2.0127	1.5062	2.5358	2.1615	0.3743	-0.0192
cQTL: represents QTL identified by combined QTL analysis of multi-environment trials.
LOD: likelihood of odds.
LOD (A) and LOD (AE): indicate the LOD value for additive and dominance effects and LOD score for additive and dominance by environment effects, respectively.
PVE (A) and PVE (AE): represent phenotypic variation explained by additive and dominance effects and additive and dominance by environment effects for corresponding QTL,respectively.
The underlined and bold font cQTLs indicate that they are the stable QTLs identified by BIP method in this study
