# Supplementary material for: QTL Mapping of Yield-Related Traits in Tetraploid Wheat Based on Wheat55K SNP Array
Source: Plants (Basel). 2024 May 7;13(10):1285. doi: 10.3390/plants13101285 (PMC11125051; doi:10.3390/plants13101285)
Supplement: Supplementary file 1 [file plants-13-01285-s001.zip › Supplementary Table 4.xlsx]

## Sheet: CS-SL-1A.1
Supplement Table S4 Gene and functional annotation on the reference genome of Chinese Spring within the localization interval
Chrom	Start	END	Gene03G	Gene02G	Strand	Function description	Domain
chr1A	573.271105Mb	573.271479Mb	TraesCS1A03G0996600	TraesCS1A02G407300	-	Aspartic proteinase nepenthesin-1	PF14541: Xylanase inhibitor C-terminal
chr1A	573.294864Mb	573.295331Mb	TraesCS1A03G0996700LC	TraesCS1A02G581900LC	-	F-box family protein	PF00646: F-box domain
chr1A	573.323573Mb	573.325116Mb	TraesCS1A03G0996800LC	TraesCS1A02G582000LC	-	MICOS complex subunit Mic10-like protein (DUF543)	PF04418: Domain of unknown function (DUF543)
chr1A	573.342667Mb	573.343563Mb	TraesCS1A03G0996900LC	TraesCS1A02G582100LC	-	F-box family protein	null
chr1A	573.366299Mb	573.36652Mb	TraesCS1A03G0997000LC	TraesCS1A02G582200LC	-	pre-mRNA-processing protein 40A	null
chr1A	573.455465Mb	573.45791Mb	TraesCS1A03G0997100LC	TraesCS1A02G582300LC	-	GrpE protein homolog	PF00646: F-box domain
chr1A	573.458681Mb	573.459058Mb	TraesCS1A03G0997200LC	TraesCS1A02G582400LC	+	no-apical-meristem-associated carboxy-terminal domain protein	null
chr1A	573.469185Mb	573.469664Mb	TraesCS1A03G0997300LC	TraesCS1A02G582500LC	-	ubiquitin family protein	null
chr1A	573.517598Mb	573.517972Mb	TraesCS1A03G0997400	TraesCS1A02G407400	+	APOBEC1 complementation factor	null
chr1A	573.531842Mb	573.532729Mb	TraesCS1A03G0997500LC	TraesCS1A02G582600LC	+	Polymerase basic protein 2	null
chr1A	573.533074Mb	573.533685Mb	TraesCS1A03G0997600LC	TraesCS1A02G582700LC	+	LINE-1 reverse transcriptase like	null
chr1A	573.54627Mb	573.546482Mb	TraesCS1A03G0997700LC	TraesCS1A02G582800LC	+	Endonuclease/exonuclease/phosphatase family protein	null
chr1A	573.554907Mb	573.559339Mb	TraesCS1A03G0997800	TraesCS1A02G407500	+	O-methyltransferase	PF08100: Dimerisation domain; PF00891: O-methyltransferase
chr1A	573.933306Mb	573.933796Mb	TraesCS1A03G0997900LC	TraesCS1A02G582900LC	+	Endonuclease/exonuclease/phosphatase family protein	null
chr1A	573.942447Mb	573.947124Mb	TraesCS1A03G0998000LC	TraesCS1A02G583000LC	+	Prolycopene isomerase, chloroplastic	null
chr1A	573.946254Mb	573.946586Mb	TraesCS1A03G0998100LC	TraesCS1A02G583100LC	-	S-adenosyl-L-methionine-dependent methyltransferases superfamily protein	null
chr1A	573.966343Mb	573.975284Mb	TraesCS1A03G0998200	TraesCS1A02G407600	+	Carotenoid isomerase	PF01593: Flavin containing amine oxidoreductase
chr1A	573.976199Mb	573.976504Mb	TraesCS1A03G0998300LC	TraesCS1A02G583200LC	+	phragmoplast orienting kinesin 1	null
chr1A	573.976949Mb	573.980554Mb	TraesCS1A03G0998400	TraesCS1A02G407700	+	Protein kinase	PF00069: Protein kinase domain
chr1A	573.988251Mb	573.990333Mb	TraesCS1A03G0998500	TraesCS1A02G407800	-	Patatin	PF01734: Patatin-like phospholipase
chr1A	573.99399Mb	573.995894Mb	TraesCS1A03G0998600	TraesCS1A02G407900	+	Patatin	PF01734: Patatin-like phospholipase
chr1A	574.059935Mb	574.061167Mb	TraesCS1A03G0998700	TraesCS1A02G408000	+	PP2A regulatory subunit TAP46	PF07893: Protein of unknown function (DUF1668)
chr1A	574.069539Mb	574.069871Mb	TraesCS1A03G0998800LC	TraesCS1A02G583300LC	+	lateral signaling target-like protein (Protein of unknown function, DUF593)	null
chr1A	574.082329Mb	574.08285Mb	TraesCS1A03G0998900	TraesCS1A02G408100	+	Glycosyl hydrolase superfamily protein	null
chr1A	574.088911Mb	574.089908Mb	TraesCS1A03G0999000	TraesCS1A02G408200	+	DUF1645 family protein	PF07816: Protein of unknown function (DUF1645)
chr1A	574.0987Mb	574.099589Mb	TraesCS1A03G0999100	TraesCS1A02G408300	+	DUF1645 family protein	PF07816: Protein of unknown function (DUF1645)
chr1A	574.106595Mb	574.108272Mb	TraesCS1A03G0999200LC	TraesCS1A02G583400LC	-	F-box protein	PF00646: F-box domain
chr1A	574.111362Mb	574.114038Mb	TraesCS1A03G0999300	TraesCS1A02G408400	-	F-box protein	null
chr1A	574.189324Mb	574.190355Mb	TraesCS1A03G0999400LC	TraesCS1A02G583500LC	-	BED zinc finger,hAT family dimerization domain	PF02892: BED zinc finger
chr1A	574.197203Mb	574.198953Mb	TraesCS1A03G0999500LC	TraesCS1A02G583510LC	+	null	null
chr1A	574.201111Mb	574.201719Mb	TraesCS1A03G0999600LC	TraesCS1A02G583600LC	+	Retrovirus-related Pol polyprotein from transposon TNT 1-94	null
chr1A	574.202072Mb	574.203391Mb	TraesCS1A03G0999700LC	TraesCS1A02G583700LC	+	R2r3-myb transcription factor, putative	null
chr1A	574.205707Mb	574.206485Mb	TraesCS1A03G0999800LC	TraesCS1A02G583800LC	-	F-box protein	PF00646: F-box domain
chr1A	574.219053Mb	574.220165Mb	TraesCS1A03G0999900LC	TraesCS1A02G583900LC	-	F-box protein	PF00646: F-box domain
chr1A	574.253245Mb	574.254922Mb	TraesCS1A03G1000000	TraesCS1A02G408600	-	F-box protein	PF00646: F-box domain
chr1A	574.256936Mb	574.258762Mb	TraesCS1A03G1000100	TraesCS1A02G408700	-	F-box protein	PF00646: F-box domain
chr1A	574.268922Mb	574.273697Mb	TraesCS1A03G1000200LC	TraesCS1A02G584000LC	+	Retrotransposon protein, putative, Ty1-copia subclass	null
chr1A	574.276632Mb	574.279782Mb	TraesCS1A03G1000300	TraesCS1A02G408800	+	Short-chain dehydrogenase/reductase family protein	PF00106: short chain dehydrogenase; PF13561: Enoyl-(Acyl carrier protein) reductase
chr1A	574.280136Mb	574.284392Mb	TraesCS1A03G1000400	TraesCS1A02G408900	-	Serine protease	PF13365: Trypsin-like peptidase domain
chr1A	574.447284Mb	574.448606Mb	TraesCS1A03G1000500LC	TraesCS1A02G584100LC	+	retinoblastoma-related 1	null
chr1A	574.448728Mb	574.449323Mb	TraesCS1A03G1000600LC	TraesCS1A02G584200LC	-	Transposon protein, putative, CACTA, En/Spm sub-class	null
chr1A	574.457266Mb	574.457622Mb	TraesCS1A03G1000700LC	TraesCS1A02G584300LC	+	TCP family transcription factor	null
chr1A	574.631921Mb	574.632421Mb	TraesCS1A03G1000800LC	TraesCS1A02G584400LC	+	RNA-directed DNA polymerase (Reverse transcriptase)-related family protein	PF13966: zinc-binding in reverse transcriptase
chr1A	574.633876Mb	574.637141Mb	TraesCS1A03G1000900	TraesCS1A02G409000	+	Iron-sulfur cluster assembly protein	PF01592: NifU-like N terminal domain
chr1A	574.683073Mb	574.685194Mb	TraesCS1A03G1001000	TraesCS1A02G409100	+	F-box family protein	PF08387: FBD
chr1A	574.685601Mb	574.685957Mb	TraesCS1A03G1001100LC	TraesCS1A02G584500LC	+	Disease resistance protein (CC-NBS-LRR class) family	null
chr1A	574.687001Mb	574.689301Mb	TraesCS1A03G1001200	TraesCS1A02G409200	-	NBS-LRR-like resistance protein	null
chr1A	574.704011Mb	574.704475Mb	TraesCS1A03G1001300LC	TraesCS1A02G584600LC	-	Disease resistance protein RPP8	null
chr1A	574.704895Mb	574.705782Mb	TraesCS1A03G1001400	TraesCS1A02G409300	-	disease resistance family protein / LRR family protein	PF00931: NB-ARC domain
chr1A	574.707432Mb	574.708274Mb	TraesCS1A03G1001500	TraesCS1A02G409400	-	Disease resistance protein (NBS-LRR class) family	PF00931: NB-ARC domain
chr1A	574.710191Mb	574.711722Mb	TraesCS1A03G1001600LC	TraesCS1A02G584700LC	+	BED zinc finger,hAT family dimerization domain	null
chr1A	574.711819Mb	574.712682Mb	TraesCS1A03G1001700LC	TraesCS1A02G584800LC	+	Zinc finger BED domain-containing protein 1	PF14372: Domain of unknown function (DUF4413); PF05699: hAT family C-terminal dimerisation region
chr1A	574.749906Mb	574.750988Mb	TraesCS1A03G1001800LC	TraesCS1A02G584900LC	-	F-box domain containing protein	null
chr1A	574.751007Mb	574.751204Mb	TraesCS1A03G1001900LC	TraesCS1A02G585000LC	-	F-box family protein	PF00646: F-box domain
chr1A	574.753721Mb	574.753921Mb	TraesCS1A03G1002000LC	TraesCS1A02G585100LC	+	PXCpXYh14Y	null
chr1A	574.800844Mb	574.802231Mb	TraesCS1A03G1002100LC	TraesCS1A02G585200LC	-	RNA binding protein	PF00076: RNA recognition motif. (a.k.a. RRM, RBD, or RNP domain)
chr1A	574.997713Mb	574.998738Mb	TraesCS1A03G1002200	TraesCS1A02G409500	-	F-box domain containing protein	null
chr1A	575.046607Mb	575.058345Mb	TraesCS1A03G1002300	TraesCS1A02G409600	-	Topoisomerase 1-associated factor 1	PF04821: Timeless protein; PF05029: Timeless protein C terminal region
chr1A	575.058339Mb	575.059905Mb	TraesCS1A03G1002400	TraesCS1A02G409700	+	tRNA dimethylallyltransferase	PF11341: Protein of unknown function (DUF3143)
chr1A	575.063641Mb	575.068496Mb	TraesCS1A03G1002500	TraesCS1A02G409800	+	G-box binding factor	PF07777: G-box binding protein MFMR; PF00170: bZIP transcription factor
chr1A	575.121296Mb	575.125051Mb	TraesCS1A03G1002600	TraesCS1A02G409900	+	Aldose 1-epimerase-like	PF01263: Aldose 1-epimerase
chr1A	575.129547Mb	575.131897Mb	TraesCS1A03G1002700LC	TraesCS1A02G585210LC	+	null	null
chr1A	575.134001Mb	575.135353Mb	TraesCS1A03G1002800LC	TraesCS1A02G585300LC	+	GPI ethanolamine phosphate transferase 2	null
chr1A	575.157503Mb	575.159021Mb	TraesCS1A03G1002900LC	TraesCS1A02G585400LC	+	Regulator of chromosome condensation (RCC1) family with FYVE zinc finger domain	null
chr1A	575.337814Mb	575.338167Mb	TraesCS1A03G1003000LC	TraesCS1A02G585500LC	+	cytochrome P450 family 71 polypeptide	null
chr1A	575.344896Mb	575.346026Mb	TraesCS1A03G1003100LC	TraesCS1A02G585600LC	-	Polynucleotidyl transferase, ribonuclease H-like superfamily protein	PF13966: zinc-binding in reverse transcriptase; PF13456: Reverse transcriptase-like
chr1A	575.349696Mb	575.350347Mb	TraesCS1A03G1003200	TraesCS1A02G410100	-	Blue copper	PF02298: Plastocyanin-like domain
chr1A	575.352963Mb	575.354227Mb	TraesCS1A03G1003300	TraesCS1A02G410200	-	Early nodulin-like protein 1	PF02298: Plastocyanin-like domain
chr1A	575.356351Mb	575.356731Mb	TraesCS1A03G1003400LC	TraesCS1A02G585700LC	-	stress response NST1-like protein	null
chr1A	575.357098Mb	575.36236Mb	TraesCS1A03G1003500LC	TraesCS1A02G585800LC	-	Protein SPA1-RELATED 2	PF00400: WD domain, G-beta repeat
chr1A	575.398669Mb	575.399344Mb	TraesCS1A03G1003600LC	TraesCS1A02G585900LC	-	Aspartic proteinase nepenthesin-1	null
chr1A	575.42791Mb	575.429445Mb	TraesCS1A03G1003700	TraesCS1A02G410300	+	Protein ROOT PRIMORDIUM DEFECTIVE 1	PF11955: Plant organelle RNA recognition domain
chr1A	575.454539Mb	575.45503Mb	TraesCS1A03G1003800	TraesCS1A02G410400	-	Calcium-binding site, putative	null
chr1A	575.500464Mb	575.501702Mb	TraesCS1A03G1003900	TraesCS1A02G410500	+	WRKY transcription factor	PF03106: WRKY DNA -binding domain
chr1A	575.519438Mb	575.520139Mb	TraesCS1A03G1004000	TraesCS1A02G410600	+	WRKY transcription factor	PF03106: WRKY DNA -binding domain
chr1A	575.562688Mb	575.563431Mb	TraesCS1A03G1004100	TraesCS1A02G410700	+	WRKY transcription factor	PF03106: WRKY DNA -binding domain
chr1A	575.5639Mb	575.565536Mb	TraesCS1A03G1004200	TraesCS1A02G410800	-	1-acyl-sn-glycerol-3-phosphate acyltransferase	PF12159: Protein of unknown function (DUF3593)
chr1A	575.638023Mb	575.638445Mb	TraesCS1A03G1004300LC	TraesCS1A02G586000LC	+	P-loop containing nucleoside triphosphate hydrolases superfamily protein	null
chr1A	575.639604Mb	575.640035Mb	TraesCS1A03G1004400LC	TraesCS1A02G586010LC	-	null	null
chr1A	575.641863Mb	575.642657Mb	TraesCS1A03G1004500LC	TraesCS1A02G586100LC	+	Retrotransposon protein, putative, unclassified, expressed	null
chr1A	575.656505Mb	575.656702Mb	TraesCS1A03G1004600	TraesCS1A02G411000	-	Cleavage and polyadenylation specificity factor (CPSF) A subunit protein	null
chr1A	575.668359Mb	575.670456Mb	TraesCS1A03G1004700	TraesCS1A02G411100	-	ethylene-responsive transcription factor	PF00847: AP2 domain
chr1A	575.668681Mb	575.668995Mb	TraesCS1A03G1004800LC	TraesCS1A02G586200LC	+	Isopentenyl-diphosphate delta-isomerase	null
chr1A	575.669288Mb	575.67025Mb	TraesCS1A03G1004900LC	TraesCS1A02G586300LC	+	Protein phosphatase 1K, mitochondrial	null
chr1A	575.7591Mb	575.761546Mb	TraesCS1A03G1005000	TraesCS1A02G411200	-	Protein phosphatase 2c, putative	PF00481: Protein phosphatase 2C
chr1A	575.776302Mb	575.787041Mb	TraesCS1A03G1005100	TraesCS1A02G411300	+	Elongation factor Tu	PF00009: Elongation factor Tu GTP binding domain; PF03144: Elongation factor Tu domain 2; PF09173: Initiation factor eIF2 gamma, C terminal
chr1A	575.77838Mb	575.779477Mb	TraesCS1A03G1005200LC	TraesCS1A02G586400LC	+	Nuclease SbcCD subunit C	null
chr1A	575.783914Mb	575.784222Mb	TraesCS1A03G1005300LC	TraesCS1A02G586500LC	-	protein kinase family protein	null
chr1A	575.788985Mb	575.79103Mb	TraesCS1A03G1005400	TraesCS1A02G411400	-	Pentatricopeptide repeat-containing protein	PF01535: PPR repeat; PF13041: PPR repeat family; PF14432: DYW family of nucleic acid deaminases
chr1A	575.791793Mb	575.795047Mb	TraesCS1A03G1005500	TraesCS1A02G411500	-	transmembrane protein	null
chr1A	575.930903Mb	575.934645Mb	TraesCS1A03G1005600LC	TraesCS1A02G586600LC	+	tRNA (guanine(26)-N(2))-dimethyltransferase	null
chr1A	575.97807Mb	575.984258Mb	TraesCS1A03G1005700	TraesCS1A02G411600	-	CTP synthase	PF06418: CTP synthase N-terminus; PF00117: Glutamine amidotransferase class-I
chr1A	576.010337Mb	576.010744Mb	TraesCS1A03G1005800LC	TraesCS1A02G586700LC	-	SU(VAR)3-9 homolog 9	null
chr1A	576.01099Mb	576.011322Mb	TraesCS1A03G1005900LC	TraesCS1A02G586800LC	-	I-kappa-B like protein N2	null
chr1A	576.098782Mb	576.099261Mb	TraesCS1A03G1006000LC	TraesCS1A02G586900LC	-	Endonuclease/exonuclease/phosphatase family protein	null
chr1A	576.104729Mb	576.106997Mb	TraesCS1A03G1006100	TraesCS1A02G411700	+	Nuclear transcription factor Y subunit B	PF00808: Histone-like transcription factor (CBF/NF-Y) and archaeal histone
chr1A	576.10818Mb	576.108422Mb	TraesCS1A03G1006200	TraesCS1A02G411800	+	VQ motif protein	PF05678: VQ motif
chr1A	576.11007Mb	576.110354Mb	TraesCS1A03G1006300LC	TraesCS1A02G587000LC	+	Retrovirus-related Pol polyprotein from transposon TNT 1-94	PF14223: gag-polypeptide of LTR copia-type
chr1A	576.113392Mb	576.113934Mb	TraesCS1A03G1006400LC	TraesCS1A02G587100LC	+	Retrovirus-related Pol polyprotein from transposon TNT 1-94	PF07727: Reverse transcriptase (RNA-dependent DNA polymerase)
chr1A	576.120378Mb	576.124181Mb	TraesCS1A03G1006500	TraesCS1A02G411900	-	Ketol-acid reductoisomerase (NADP(+))	PF07991: Acetohydroxy acid isomeroreductase, NADPH-binding domain; PF01450: Acetohydroxy acid isomeroreductase, catalytic domain
chr1A	576.129541Mb	576.131177Mb	TraesCS1A03G1006600	TraesCS1A02G412000	-	Phospholipase A1	PF01764: Lipase (class 3)
chr1A	576.339523Mb	576.343812Mb	TraesCS1A03G1006700	TraesCS1A02G412100	+	Protein CHUP1, chloroplastic	null
chr1A	576.343573Mb	576.346585Mb	TraesCS1A03G1006800	TraesCS1A02G412200	-	U-box domain-containing protein	null
chr1A	576.398907Mb	576.39923Mb	TraesCS1A03G1006900LC	TraesCS1A02G587200LC	-	U-box kinase family protein	null
chr1A	576.435628Mb	576.442221Mb	TraesCS1A03G1007000LC	TraesCS1A02G587300LC	-	Oligopeptidase A	null
chr1A	576.44328Mb	576.444865Mb	TraesCS1A03G1007100	TraesCS1A02G412300	+	Phospholipase A1	PF01764: Lipase (class 3)
chr1A	576.443564Mb	576.443941Mb	TraesCS1A03G1007200LC	TraesCS1A02G587400LC	-	Translation initiation factor IF-2	null
chr1A	576.474067Mb	576.474474Mb	TraesCS1A03G1007300LC	TraesCS1A02G587500LC	+	Phospholipid-transporting ATPase	null
chr1A	576.49775Mb	576.509959Mb	TraesCS1A03G1007400LC	TraesCS1A02G587600LC	-	Sulfotransferase	PF00685: Sulfotransferase domain
chr1A	576.613929Mb	576.614902Mb	TraesCS1A03G1007500LC	TraesCS1A02G587700LC	+	Myb/SANT-like DNA-binding domain protein	PF12776: Myb/SANT-like DNA-binding domain
chr1A	576.615592Mb	576.616002Mb	TraesCS1A03G1007600LC	TraesCS1A02G587800LC	+	Transposon protein, putative, CACTA, En/Spm sub-class	PF13359: DDE superfamily endonuclease
chr1A	576.626513Mb	576.629142Mb	TraesCS1A03G1007700	TraesCS1A02G412400	+	Tetratricopeptide repeat (TPR)-like superfamily protein	null
chr1A	576.646736Mb	576.6518Mb	TraesCS1A03G1007800	TraesCS1A02G412500	-	Phospholipase A1	PF01764: Lipase (class 3)
chr1A	576.649111Mb	576.649547Mb	TraesCS1A03G1007900	TraesCS1A02G412600	-	sulfurtransferase 18	null
chr1A	576.650816Mb	576.651392Mb	TraesCS1A03G1008000LC	TraesCS1A02G587900LC	-	Holliday junction ATP-dependent DNA helicase RuvA	null
chr1A	576.655291Mb	576.655755Mb	TraesCS1A03G1008100LC	TraesCS1A02G588000LC	-	Glutathione S-transferase T3	null
chr1A	576.658609Mb	576.659415Mb	TraesCS1A03G1008200	TraesCS1A02G412700	+	Phospholipase A1	null
chr1A	576.796062Mb	576.799521Mb	TraesCS1A03G1008300	TraesCS1A02G412800	-	Phospholipase A1	PF01764: Lipase (class 3)
chr1A	576.826368Mb	576.831124Mb	TraesCS1A03G1008400	TraesCS1A02G412900	-	Malate dehydrogenase	PF00056: lactate/malate dehydrogenase, NAD binding domain; PF02866: lactate/malate dehydrogenase, alpha/beta C-terminal domain
chr1A	576.83293Mb	576.833142Mb	TraesCS1A03G1008500LC	TraesCS1A02G588100LC	-	Retrotransposon protein, putative, unclassified	null
chr1A	576.834209Mb	576.836696Mb	TraesCS1A03G1008600	TraesCS1A02G413000	-	GTP-binding nuclear protein	PF00071: Ras family
chr1A	576.945398Mb	576.945736Mb	TraesCS1A03G1008700LC	TraesCS1A02G588200LC	+	haloacid dehalogenase-like hydrolase family protein	null
chr1A	576.947075Mb	576.947422Mb	TraesCS1A03G1008800LC	TraesCS1A02G588300LC	+	Outer dense fiber protein 2	null
chr1A	576.948497Mb	576.985081Mb	TraesCS1A03G1008900	TraesCS1A02G413200	-	Pleiotropic drug resistance ABC transporter	null
chr1A	576.956044Mb	576.956475Mb	TraesCS1A03G1009000LC	TraesCS1A02G588400LC	-	Retrotransposon protein, putative, unclassified	PF00078: Reverse transcriptase (RNA-dependent DNA polymerase)
chr1A	576.972166Mb	576.973309Mb	TraesCS1A03G1009100	TraesCS1A02G413100	+	Mitochondrial transcription termination factor-like	PF02536: mTERF
chr1A	576.975441Mb	576.975821Mb	TraesCS1A03G1009200LC	TraesCS1A02G588500LC	-	ubiquitin-associated (UBA)/TS-N domain protein	null
chr1A	576.976373Mb	576.983232Mb	TraesCS1A03G1009300LC	TraesCS1A02G588600LC	+	Transposon Ty3-G Gag-Pol polyprotein	PF03732: Retrotransposon gag protein; PF08284: Retroviral aspartyl protease; PF00385: Chromo (CHRromatin Organisation MOdifier) domain
chr1A	576.996437Mb	576.999788Mb	TraesCS1A03G1009400	TraesCS1A02G413300	+	DNA-directed RNA polymerase subunit beta	null
chr1A	577.000788Mb	577.001189Mb	TraesCS1A03G1009500LC	TraesCS1A02G588700LC	-	RNA-directed DNA polymerase (reverse transcriptase)-related family protein	null
chr1A	577.001191Mb	577.00149Mb	TraesCS1A03G1009600LC	TraesCS1A02G588800LC	-	Retrotransposon protein, putative, unclassified	PF13966: zinc-binding in reverse transcriptase
chr1A	577.001546Mb	577.001851Mb	TraesCS1A03G1009700LC	TraesCS1A02G588900LC	+	50S ribosomal protein L13	null
chr1A	577.008162Mb	577.010075Mb	TraesCS1A03G1009800LC	TraesCS1A02G589000LC	-	Tetratricopeptide repeat (TPR)-like superfamily protein	null
chr1A	577.00845Mb	577.010012Mb	TraesCS1A03G1009900	TraesCS1A02G413400	+	3-ketoacyl-CoA synthase	PF08392: FAE1/Type III polyketide synthase-like protein; PF08541: 3-Oxoacyl-[acyl-carrier-protein (ACP)] synthase III C terminal
chr1A	577.078429Mb	577.08001Mb	TraesCS1A03G1010000LC	TraesCS1A02G589100LC	-	zinc finger MYM-type-like protein	PF14291: Domain of unknown function (DUF4371); PF05699: hAT family C-terminal dimerisation region
chr1A	577.080086Mb	577.080385Mb	TraesCS1A03G1010100LC	TraesCS1A02G589200LC	-	zinc finger MYM-type-like protein	PF14291: Domain of unknown function (DUF4371)
chr1A	577.080534Mb	577.081004Mb	TraesCS1A03G1010200	TraesCS1A02G413500	-	Zinc finger MYM-type protein 1	null
chr1A	577.085148Mb	577.089662Mb	TraesCS1A03G1010300	TraesCS1A02G413600	+	Pentatricopeptide repeat-containing protein	PF13041: PPR repeat family; PF01535: PPR repeat; PF14432: DYW family of nucleic acid deaminases
chr1A	577.090561Mb	577.090875Mb	TraesCS1A03G1010400LC	TraesCS1A02G589300LC	+	Guanosine-5'-triphosphate,3'-diphosphate pyrophosphatase	null
chr1A	577.093676Mb	577.099913Mb	TraesCS1A03G1010500	TraesCS1A02G413700	+	Glutamyl-tRNA(Gln) amidotransferase subunit A	PF01425: Amidase
chr1A	577.157558Mb	577.158062Mb	TraesCS1A03G1010600LC	TraesCS1A02G589400LC	+	RNA-directed DNA polymerase (reverse transcriptase)-related family protein	PF13966: zinc-binding in reverse transcriptase
chr1A	577.159167Mb	577.159532Mb	TraesCS1A03G1010700LC	TraesCS1A02G589500LC	+	UPF0176 protein PMT_1055	null
chr1A	577.159583Mb	577.160791Mb	TraesCS1A03G1010800LC	TraesCS1A02G589600LC	+	Retrotransposon protein, putative, unclassified	PF14111: Domain of unknown function (DUF4283); PF14392: Zinc knuckle
chr1A	577.161247Mb	577.161645Mb	TraesCS1A03G1010900LC	TraesCS1A02G589700LC	+	Disease resistance protein (CC-NBS-LRR class) family	null
chr1A	577.162013Mb	577.162484Mb	TraesCS1A03G1011000LC	TraesCS1A02G589800LC	+	Endonuclease/exonuclease/phosphatase family protein	null
chr1A	577.163387Mb	577.163917Mb	TraesCS1A03G1011100LC	TraesCS1A02G589900LC	+	LINE-1 reverse transcriptase-like protein	PF00078: Reverse transcriptase (RNA-dependent DNA polymerase)
chr1A	577.207211Mb	577.208659Mb	TraesCS1A03G1011200	TraesCS1A02G413800	+	DELLA protein GAI	PF03514: GRAS domain family
chr1A	577.207631Mb	577.20868Mb	TraesCS1A03G1011300LC	TraesCS1A02G590000LC	-	Enolase	null
chr1A	577.2692Mb	577.272898Mb	TraesCS1A03G1011400	TraesCS1A02G413900	-	Proteasome subunit beta type	PF00227: Proteasome subunit
chr1A	577.402948Mb	577.403636Mb	TraesCS1A03G1011500	TraesCS1A02G414000	-	histone deacetylase-like protein	null
chr1A	577.457443Mb	577.457916Mb	TraesCS1A03G1011600	TraesCS1A02G414100	+	Flagellar biosynthesis protein flhA	null
chr1A	577.46053Mb	577.461564Mb	TraesCS1A03G1011700	TraesCS1A02G414200	-	Avr9/Cf-9 rapidly elicited protein	PF05553: Cotton fibre expressed protein
chr1A	577.479621Mb	577.480343Mb	TraesCS1A03G1011800LC	TraesCS1A02G590100LC	+	weak chloroplast movement under blue light protein (DUF827)	null
chr1A	577.480781Mb	577.481206Mb	TraesCS1A03G1011900LC	TraesCS1A02G590200LC	+	Retrotransposon protein, putative, unclassified	PF14111: Domain of unknown function (DUF4283)
chr1A	577.482481Mb	577.483377Mb	TraesCS1A03G1012000LC	TraesCS1A02G590300LC	+	Retrotransposon protein, putative, unclassified	null
chr1A	577.583358Mb	577.584699Mb	TraesCS1A03G1012100	TraesCS1A02G414300	+	Zinc finger CCCH domain protein	PF00642: Zinc finger C-x8-C-x5-C-x3-H type (and similar)
chr1A	577.672274Mb	577.673098Mb	TraesCS1A03G1012200LC	TraesCS1A02G590400LC	+	Ta11-like non-LTR retrotransposon	PF14111: Domain of unknown function (DUF4283); PF14392: Zinc knuckle
chr1A	577.68208Mb	577.682283Mb	TraesCS1A03G1012300LC	TraesCS1A02G590500LC	+	Endonuclease/exonuclease/phosphatase family protein	null
chr1A	577.686821Mb	577.688091Mb	TraesCS1A03G1012400	TraesCS1A02G414400	+	Zinc finger CCCH domain protein	PF00642: Zinc finger C-x8-C-x5-C-x3-H type (and similar)

## Sheet: DW-SL-1A.1
Supplement Table 4 Gene and functional annotation on the reference genome of Durum Wheat within the localization interval
Chrom	Start	END	Function description
TRITD1Av1G208400	543283549	543284349	description=F-box family protein
TRITD1Av1G208410	543377564	543379618	description=GrpE protein homolog
TRITD1Av1G208490	543524963	543528894	description=O-methyltransferase
TRITD1Av1G208510	543612201	543616124	description=Carotenoid isomerase
TRITD1Av1G208540	543623780	543624839	description=Protein kinase
TRITD1Av1G208550	543635183	543636890	description=Patatin
TRITD1Av1G208560	543640727	543641918	description=Patatin
TRITD1Av1G208590	543706625	543707719	description=Formate-dependent phosphoribosylglycinamide formyltransferase
TRITD1Av1G208600	543736764	543737477	description=DUF1645 family protein
TRITD1Av1G208610	543746646	543747266	description=DUF1645 family protein
TRITD1Av1G208620	543755500	543756283	description=F-box protein
TRITD1Av1G208640	543789425	543791977	description=WRKY family transcription factor
TRITD1Av1G208660	543792795	543795189	description=GTPase Era
TRITD1Av1G208670	543796459	543799262	description=Ribosomal RNA large subunit methyltransferase E
TRITD1Av1G208680	543968995	543969264	description=RADIALIS-like transcription factor
TRITD1Av1G208690	544031280	544031546	description=RADIALIS-like transcription factor
TRITD1Av1G208710	544093895	544094161	description=RADIALIS-like transcription factor
TRITD1Av1G208720	544098972	544099238	description=RADIALIS-like transcription factor
TRITD1Av1G208730	544120260	544120526	description=RADIALIS-like transcription factor
TRITD1Av1G208740	544125338	544125580	description=RADIALIS-like transcription factor
TRITD1Av1G208750	544127175	544128023	description=DNA-3-methyladenine glycosylase 1
TRITD1Av1G208760	544139730	544141094	description=Sugar transporter protein
TRITD1Av1G208860	544269168	544271844	description=Sugar transporter protein
TRITD1Av1G208930	544421277	544422404	description=DUF674 family protein
TRITD1Av1G208960	544453626	544455194	description=3-ketoacyl-CoA synthase
TRITD1Av1G208980	544506151	544506462	gene_id=TRITD1Av1G208980
TRITD1Av1G208990	544515335	544516870	description=Iron-sulfur cluster assembly protein
TRITD1Av1G209010	544632282	544633731	gene_id=TRITD1Av1G209010
TRITD1Av1G209020	544634089	544634379	gene_id=TRITD1Av1G209020
TRITD1Av1G209040	544812449	544813175	description=Carboxyl methyltransferase
TRITD1Av1G209050	544814524	544816091	description=Carboxyl methyltransferase
TRITD1Av1G209090	544889762	544892013	description=Carboxyl methyltransferase
TRITD1Av1G209110	545217999	545218667	description=Cortactin-binding protein 2 G
TRITD1Av1G209140	545496632	545497008	description=Glycerophosphodiester phosphodiesterase domain-containing protein 5 G
TRITD1Av1G209160	545559871	545565129	description=Ribosome maturation factor rimM
TRITD1Av1G209170	545567193	545570919	description=General transcription factor 3C polypeptide 2
TRITD1Av1G209180	545576708	545577573	description=Beta-adaptin-like protein
TRITD1Av1G209190	545579068	545582263	description=Mitogen-activated protein kinase
TRITD1Av1G209200	545654280	545656667	description=GDP-mannose-3'%2C5'-epimerase
TRITD1Av1G209410	545887092	545888509	description=O-methyltransferase
TRITD1Av1G209470	545955926	545957584	description=Plasma-membrane choline transporter family protein
TRITD1Av1G209560	546287524	546289326	description=Receptor-like kinase
TRITD1Av1G209570	546315780	546322530	description=F-box domain containing protein
TRITD1Av1G209580	546421944	546424415	description=WRKY transcription factor
TRITD1Av1G209630	546576163	546576773	description=Myb/SANT-like DNA-binding domain protein
TRITD1Av1G209720	546697159	546697652	description=Endosperm transfer cell specific PR9a G
TRITD1Av1G209780	546939947	546942565	description=Ubiquitin carboxyl-terminal hydrolase 2
TRITD1Av1G209790	546950149	546952491	description=Ubiquitin carboxyl-terminal hydrolase 2
TRITD1Av1G209840	547060929	547061141	description=Deoxyuridine 5'-triphosphate nucleotidohydrolase
TRITD1Av1G209870	547131624	547133132	description=DNA-directed RNA polymerase subunit beta''
TRITD1Av1G209880	547234501	547237509	description=Ubiquitin carboxyl-terminal hydrolase 2
TRITD1Av1G209890	547251921	547253567	description=Leucine-rich repeat receptor-like protein kinase family protein
TRITD1Av1G209970	547299300	547299947	description=ARM repeat superfamily protein G
TRITD1Av1G210020	547340652	547341770	description=F-box protein
TRITD1Av1G210030	547346751	547347893	description=F-box protein
TRITD1Av1G210150	547528722	547529243	gene_id=TRITD1Av1G210150
TRITD1Av1G210180	547537264	547541483	description=6-phosphogluconate dehydrogenase-like protein
TRITD1Av1G210280	547620879	547628370	description=Phosphoinositide phosphatase family protein
TRITD1Av1G210290	547655600	547658055	description=Urease accessory protein ureG
TRITD1Av1G210310	547675038	547675307	description=Guanine nucleotide exchange factor SDC25 G
TRITD1Av1G210380	547776214	547778004	gene_id=TRITD1Av1G210380
TRITD1Av1G210400	547793929	547794396	description=BTB/POZ domain containing protein
TRITD1Av1G210420	547802630	547802971	description=BTB/POZ domain containing protein
TRITD1Av1G210450	547815171	547816190	description=Cytochrome b561 domain-containing protein
TRITD1Av1G210460	547830546	547832725	description=60S ribosomal protein L18a
TRITD1Av1G210470	547836959	547839918	description=B3 domain-containing protein
TRITD1Av1G210480	547845311	547846086	description=60S ribosomal protein L18A G
TRITD1Av1G210500	547891030	547891902	description=Ethylene-responsive transcription factor
TRITD1Av1G210580	548095711	548099750	description=Wuschel-related homeobox protein%2C putative
TRITD1Av1G210600	548118429	548126205	description=F-box protein (DUF295)
TRITD1Av1G210610	548133302	548133904	description=F-box protein
TRITD1Av1G210640	548142807	548144024	description=F-box protein (DUF295)
TRITD1Av1G210650	548147214	548149530	description=F-box protein (DUF295)
TRITD1Av1G210660	548151473	548153038	description=F-box protein (DUF295)
TRITD1Av1G210670	548158344	548159709	description=Brevis radix-like protein
TRITD1Av1G210690	548220956	548227303	description=F-box protein (DUF295)
TRITD1Av1G210700	548229729	548231193	description=F-box protein (DUF295) TE?
TRITD1Av1G210710	548231713	548232134	description=Ras-related protein%2C expressed
TRITD1Av1G210720	548233855	548236612	description=RING/U-box superfamily protein
TRITD1Av1G210730	548306459	548307304	description=Beta purothionin
TRITD1Av1G210740	548309534	548309922	description=Beta purothionin G
TRITD1Av1G210750	548317041	548317906	description=Beta purothionin G
TRITD1Av1G210830	548515073	548517406	description=transmembrane protein%2C putative (DUF594)
TRITD1Av1G210860	548605571	548607149	description=Replication protein A subunit
TRITD1Av1G210870	548607732	548611914	description=E3 ubiquitin-protein ligase SINA-like 10 G
TRITD1Av1G210950	548743229	548743510	description=Beta-1%2C3-galactosyl-O-glycosyl-glycoprotein beta-1%2C6-N-acetylglucosaminyltransferase
TRITD1Av1G210960	548745190	548745657	description=Ubiquitin
TRITD1Av1G210990	548763315	548764446	description=Splicing factor U2af small subunit A
TRITD1Av1G211190	548999163	548999660	description=Glutaredoxin%2C putative
TRITD1Av1G211210	549006975	549009293	description=cofactor assembly of complex C G
TRITD1Av1G211220	549010041	549013883	description=1-deoxy-D-xylulose-5-phosphate synthase G
TRITD1Av1G211240	549019793	549020230	description=Glutaredoxin%2C putative
TRITD1Av1G211270	549116264	549117133	description=Fasciclin-like arabinogalactan protein
TRITD1Av1G211300	549137628	549138428	description=Fasciclin-like arabinogalactan protein
TRITD1Av1G211310	549180769	549183368	description=E3 SUMO-protein ligase MMS21
TRITD1Av1G211440	549333277	549333618	description=UvrABC system protein C G
TRITD1Av1G211520	549598325	549602972	description=Auxin response factor
TRITD1Av1G211650	549875155	549876197	description=Xyloglucan endotransglucosylase/hydrolase
TRITD1Av1G211670	549883433	549886161	description=protein translocase subunit G
TRITD1Av1G211710	549941884	549947334	description=Guanylate-binding protein
TRITD1Av1G211720	549972699	549972902	description=1-(5-phosphoribosyl)-5-[(5-phosphoribosylamino)methylideneamino] imidazole-4-carboxamide isomerase
TRITD1Av1G211820	550203856	550204361	description=Transmembrane protein%2C putative G
TRITD1Av1G211830	550206091	550208495	description=Calcium-binding family protein
TRITD1Av1G211850	550255551	550258485	description=Cell wall invertase
TRITD1Av1G211870	550269119	550269780	description=zeta-carotene desaturase G
TRITD1Av1G211890	550322642	550323870	description=Chaperone protein DnaJ
TRITD1Av1G211900	550338411	550340669	description=F-box domain containing protein
TRITD1Av1G211910	550343662	550344212	description=Matrix metalloproteinase-16 G
TRITD1Av1G211960	550367164	550367682	description=Homeodomain-like transcriptional regulator G
TRITD1Av1G211970	550384441	550386157	description=Cytochrome P450%2C putative
TRITD1Av1G211980	550387376	550389111	description=Cytochrome P450 family protein%2C expressed
TRITD1Av1G212000	550426590	550428408	description=Cytochrome P450
TRITD1Av1G212050	550495392	550499779	description=Protein DEHYDRATION-INDUCED 19
TRITD1Av1G212060	550506631	550509054	description=Chaperone protein dnaJ
TRITD1Av1G212070	550514673	550514879	description=Deoxyuridine 5'-triphosphate nucleotidohydrolase
TRITD1Av1G212250	550827070	550828503	description=Pentatricopeptide repeat-containing protein
TRITD1Av1G212290	550881878	550888295	description=Homeodomain transcriptional regulator
TRITD1Av1G212380	551138159	551138611	description=IBR domain-containing protein G
TRITD1Av1G212450	551322229	551323236	description=Cytochrome P450 family protein
TRITD1Av1G212500	551348143	551350471	description=Structural constituent of cell wall
TRITD1Av1G212510	551411560	551418413	description=3-deoxy-manno-octulosonate cytidylyltransferase
TRITD1Av1G212520	551421327	551424927	description=Purple acid phosphatase
TRITD1Av1G212530	551435634	551435897	description=Clavata3/ESR (CLE) gene family member G
TRITD1Av1G212580	551784557	551784949	description=DUF1677 family protein
TRITD1Av1G212610	551832906	551833361	description=DUF1677 family protein
TRITD1Av1G212630	551862298	551862690	description=DUF1677 family protein
TRITD1Av1G212650	551896878	551897111	description=Clavata3/ESR (CLE) gene family member G
TRITD1Av1G212660	551901562	551901831	description=Clavata3/ESR (CLE) gene family member G
TRITD1Av1G212670	551909919	551910185	description=Clavata3/ESR (CLE) gene family member G
TRITD1Av1G212680	551917164	551917424	description=Clavata3/ESR (CLE) gene family member G
TRITD1Av1G212690	552022934	552023393	description=Protease inhibitor/seed storage/lipid transfer family protein
TRITD1Av1G212700	552038045	552038839	description=3-ketoacyl-CoA synthase
TRITD1Av1G212760	552353018	552354400	description=Gibberellin 2-oxidase
TRITD1Av1G212820	552656587	552658012	description=Gibberellin 2-oxidase
TRITD1Av1G212850	552720753	552722371	description=Ubiquitin-conjugating enzyme E2
TRITD1Av1G212880	552980803	552981483	description=transcription factor-like protein
TRITD1Av1G212920	553096547	553098961	description=Rop guanine nucleotide exchange factor
TRITD1Av1G212940	553100683	553101199	description=Photosystem I reaction center subunit VI
TRITD1Av1G213000	553138209	553139214	description=Pirin-like protein
TRITD1Av1G213020	553151703	553153492	description=Receptor-kinase%2C putative
TRITD1Av1G213030	553174359	553177123	description=Golgin candidate 5 G
TRITD1Av1G213180	553354776	553356257	description=F-box protein
TRITD1Av1G213190	553367236	553367598	description=protein kinase family protein
TRITD1Av1G213240	553487677	553490906	description=Glycosyltransferases
TRITD1Av1G213290	553566202	553568202	description=Tropinone reductase-like protein
TRITD1Av1G213320	553692729	553692989	description=Dihydroorotase G
TRITD1Av1G213330	553694254	553694735	description=nitrogen fixation S (NIFS)-like 1 G
TRITD1Av1G213410	553942906	553943151	description=Pleckstrin homology (PH) and lipid-binding START domains-containing protein G
TRITD1Av1G213430	553945312	553945974	description=Protein PLANT CADMIUM RESISTANCE 2
TRITD1Av1G213470	553977238	553980301	description=UV-B-induced protein%2C chloroplastic
TRITD1Av1G213490	553981813	553985815	description=Glutamate receptor
TRITD1Av1G213510	553997716	553999122	description=Auxin-responsive protein
TRITD1Av1G213520	554019121	554019441	description=Disease resistance protein G
TRITD1Av1G213530	554039302	554042753	description=Disease resistance protein (TIR-NBS-LRR class) family
TRITD1Av1G213540	554066814	554067905	description=U-box domain-containing protein G
TRITD1Av1G213550	554082388	554083753	description=Myb/SANT-like DNA-binding domain protein
TRITD1Av1G213650	554404279	554407836	description=mediator of RNA polymerase II transcription subunit G
TRITD1Av1G213660	554411132	554413006	description=Glyoxal oxidase
TRITD1Av1G213670	554462643	554465362	description=Ribonuclease PH
TRITD1Av1G213680	554466355	554468371	description=Ninja-family protein
TRITD1Av1G213700	554476769	554480559	description=Transcription initiation factor iib%2C putative
TRITD1Av1G213730	554521964	554525411	description=Endoglucanase
TRITD1Av1G213780	554664310	554664591	description=50S ribosomal protein L23
TRITD1Av1G213810	554666629	554666826	description=Protocadherin beta-8 G
TRITD1Av1G213830	554677709	554684971	description=Dynamin-related protein
TRITD1Av1G213980	554977136	554984043	description=O-acyltransferase WSD1
TRITD1Av1G214060	555036974	555037953	description=F-box domain containing protein%2C expressed
TRITD1Av1G214080	555043420	555045311	description=Cytochrome b561 and DOMON domain-containing protein
TRITD1Av1G214250	555350038	555351838	description=Ribosomal protein
TRITD1Av1G214270	555352360	555353608	description=Cytochrome c oxidase assembly protein COX19
TRITD1Av1G214290	555396802	555399787	description=Oxidoreductase
TRITD1Av1G214320	555411760	555414308	description=Alpha/beta-Hydrolases superfamily protein
TRITD1Av1G214330	555416703	555417164	description=Histone H2B
TRITD1Av1G214460	555579687	555584325	description=50S ribosomal protein L21
TRITD1Av1G214470	555598719	555600758	description=Ubiquitin-conjugating enzyme E2 G
TRITD1Av1G214560	555732857	555733141	gene_id=TRITD1Av1G214560
TRITD1Av1G214570	555746522	555749399	description=Ubiquitin-conjugating enzyme G
TRITD1Av1G214580	555751863	555754547	description=TSA
TRITD1Av1G214600	555758794	555759164	gene_id=TRITD1Av1G214600
TRITD1Av1G214780	556233320	556241012	description=ARM repeat superfamily protein
TRITD1Av1G214800	556241449	556243389	description=MACPF domain-containing protein
TRITD1Av1G214910	556448992	556452631	description=Eukaryotic aspartyl protease family protein
TRITD1Av1G215000	556590807	556591244	gene_id=TRITD1Av1G215000
TRITD1Av1G215080	556716184	556716703	description=transcription repressor
TRITD1Av1G215090	556727541	556728428	gene_id=TRITD1Av1G215090
TRITD1Av1G215100	556735660	556736460	description=Protein MIZU-KUSSEI 1
TRITD1Av1G215130	556800368	556801357	description=Peptidyl-prolyl cis-trans isomerase G
TRITD1Av1G215200	556875681	556876346	description=Core-2/I-branching beta-1%2C6-N-acetylglucosaminyltransferase family protein
TRITD1Av1G215220	556891473	556892289	description=Sodium Bile acid symporter family
TRITD1Av1G215230	556896441	556897809	description=60S ribosomal protein L37a
TRITD1Av1G215300	556999266	557000480	description=Purine permease
TRITD1Av1G215310	557010541	557011671	description=Purine permease
TRITD1Av1G215320	557020081	557020839	description=Nuclear pore complex protein Nup93 G
TRITD1Av1G215340	557048336	557049550	description=Purine permease
TRITD1Av1G215380	557158235	557160517	description=DNA mismatch repair protein MutL
TRITD1Av1G215400	557231038	557233288	description=DNA mismatch repair protein MutL
TRITD1Av1G215410	557234621	557237203	gene_id=TRITD1Av1G215410
TRITD1Av1G215500	557403518	557404033	description=DUF674 family protein
TRITD1Av1G215560	557507782	557508761	description=Photosynthetic NDH subcomplex B 3
TRITD1Av1G215570	557520196	557529515	description=Cysteine protease
TRITD1Av1G215620	557768855	557770820	description=Serine/threonine protein phosphatase 2A regulatory subunit B
TRITD1Av1G215640	557922931	557927550	description=Asparagine synthetase
TRITD1Av1G215650	557979642	557980140	description=Protease inhibitor/seed storage/lipid transfer protein family protein G
TRITD1Av1G215720	558269314	558269758	description=Bifunctional inhibitor/lipid-transfer protein/seed storage 2S albumin superfamily protein G
TRITD1Av1G215770	558352918	558354099	description=Zinc finger MYM-type-like protein
TRITD1Av1G215830	558440826	558443600	description=BRCA1-A complex subunit Abraxas G
TRITD1Av1G215900	558522131	558524113	description=GDSL esterase/lipase
TRITD1Av1G215920	558540270	558565300	description=F-box protein
TRITD1Av1G215930	558574870	558581962	description=F-box protein
TRITD1Av1G216070	558950804	558951046	description=Deoxyuridine 5'-triphosphate nucleotidohydrolase
TRITD1Av1G216210	559235556	559236947	description=F-box domain containing protein
TRITD1Av1G216220	559239654	559241677	description=Cyclin-D1-binding protein 1
TRITD1Av1G216250	559270741	559271496	description=Gibberellin-regulated family protein
TRITD1Av1G216260	559284924	559288215	description=Phosphatidylserine synthase 2
TRITD1Av1G216290	559333496	559333756	description=Avr9/Cf-9 rapidly elicited protein G
TRITD1Av1G216360	559361543	559363577	description=F-box protein
TRITD1Av1G216400	559468033	559469261	description=ER membrane protein complex subunit 6
TRITD1Av1G216420	559474126	559474998	description=Disease resistance protein G
TRITD1Av1G216430	559504940	559506476	description=NBS-LRR disease resistance protein-like
TRITD1Av1G216510	559573337	559577399	description=Protein DETOXIFICATION
TRITD1Av1G216550	559641700	559642269	description=BTB/POZ domain containing protein
TRITD1Av1G216570	559667351	559668288	description=F-box protein
TRITD1Av1G216580	559709432	559711564	description=Histone chaperone
TRITD1Av1G216590	559776131	559777027	description=BTB/POZ domain-containing protein
TRITD1Av1G216600	559782303	559783679	description=F-box domain containing protein
TRITD1Av1G216610	559792507	559793116	description=evolutionarily conserved C-terminal region 2 G
TRITD1Av1G216630	559813759	559814182	description=Calcium-binding EF-hand family protein G
TRITD1Av1G216640	559821000	559823210	description=Disease resistance protein RPM1
TRITD1Av1G216670	559844615	559846703	description=Thioredoxin superfamily protein
TRITD1Av1G216680	559849664	559852726	description=Syntaxin%2C putative
TRITD1Av1G216690	559861240	559862258	description=Myb transcription factor
TRITD1Av1G216730	559920742	559922343	description=Oligopeptide transporter
TRITD1Av1G216750	559929001	559929671	description=F-box domain containing protein%2C expressed
TRITD1Av1G216770	559959313	559960599	description=Harpin-induced protein 1 (Hin1)%2C putative G
TRITD1Av1G216780	559967006	559968014	description=Nucleolar protein
TRITD1Av1G216790	559972489	559975183	description=Pre-rRNA-processing protein ESF2
TRITD1Av1G216830	559987620	559992096	description=Rp1-like protein
TRITD1Av1G216840	559992191	559992757	description=Disease resistance protein (NBS-LRR class) family
TRITD1Av1G216900	560008121	560008778	description=Disease resistance protein (TIR-NBS-LRR class) family
TRITD1Av1G216930	560126683	560129749	description=ATP synthase subunit beta
TRITD1Av1G216940	560132378	560136429	description=Microtubule-associated protein-like
TRITD1Av1G216950	560137895	560139109	description=BTB/POZ domain containing protein
TRITD1Av1G216970	560141856	560142713	description=BTB/POZ domain containing protein
TRITD1Av1G217000	560156646	560157443	description=tRNA-2-methylthio-N(6)-dimethylallyladenosine synthase
TRITD1Av1G217010	560220579	560221139	description=DUF4228 domain protein
TRITD1Av1G217040	560278216	560279625	description=Glycosyltransferase
TRITD1Av1G217070	560380690	560384661	description=Sulfhydryl oxidase
TRITD1Av1G217080	560385576	560386927	description=RING/FYVE/PHD zinc finger superfamily protein
TRITD1Av1G217100	560462954	560465002	description=Guanine nucleotide-binding protein subunit beta-1
TRITD1Av1G217110	560465899	560466909	description=Hexosyltransferase
TRITD1Av1G217170	560539341	560541182	description=Pentatricopeptide repeat-containing protein%2C putative
TRITD1Av1G217180	560547861	560549360	description=Transcription factor-like protein G
TRITD1Av1G217200	560609652	560609894	description=Cleavage and polyadenylation specificity factor subunit 2 G
TRITD1Av1G217210	560641248	560641490	description=sucrose synthase 6 G
TRITD1Av1G217220	560646243	560646898	description=NHL domain protein G
TRITD1Av1G217250	560734208	560734711	description=Peptidyl-tRNA hydrolase G
TRITD1Av1G217260	560740707	560740949	description=sucrose synthase 6 G
TRITD1Av1G217270	560765354	560765569	description=phytochrome interacting factor 3 G
TRITD1Av1G217280	560773535	560773777	description=Eukaryotic translation initiation factor 3 subunit B G
TRITD1Av1G217310	560804986	560812455	description=transglutaminase family protein G
TRITD1Av1G217320	560818723	560822892	description=Chloroplastic group IIA intron splicing facilitator CRS1%2C chloroplastic
TRITD1Av1G217430	560986061	560991704	description=U4/U6 small nuclear ribonucleoprotein Prp31
TRITD1Av1G217460	561007172	561008374	description=F-box/RNI-like/FBD-like domains-containing protein
TRITD1Av1G217470	561011121	561014047	description=Thymidine kinase
TRITD1Av1G217520	561088592	561090575	description=1%2C2-dihydroxy-3-keto-5-methylthiopentene dioxygenase
TRITD1Av1G217540	561094634	561095026	description=Membrane protein insertase YidC
TRITD1Av1G217550	561118735	561121093	description=Heat shock transcription factor
TRITD1Av1G217580	561130902	561135250	description=Ubiquitin carboxyl-terminal hydrolase 12
TRITD1Av1G217640	561308993	561311712	description=Ubiquitin carboxyl-terminal hydrolase 12
TRITD1Av1G217660	561337786	561338217	description=MFS transporter G
TRITD1Av1G217710	561456775	561457287	description=CTP synthase G
TRITD1Av1G217750	561507175	561507995	description=Alkaline shock protein 23
TRITD1Av1G217810	561592928	561596673	description=GPI-anchored adhesin-like protein
TRITD1Av1G217820	561603000	561608182	description=Zinc finger protein-like
TRITD1Av1G217840	561646428	561647525	description=Kinase family protein
TRITD1Av1G217880	561663553	561663846	description=Lipid transfer protein
TRITD1Av1G217900	561691750	561692040	description=Lipid transfer protein
TRITD1Av1G217910	561699871	561730608	description=Lipid transfer protein
TRITD1Av1G217920	561710179	561710469	description=Lipid transfer protein
TRITD1Av1G217940	561750608	561752759	description=Polyubiquitin
TRITD1Av1G217990	561959894	561960898	description=Reticulon-like protein
TRITD1Av1G218030	561977829	561981821	description=Disease resistance protein (NBS-LRR class) family
TRITD1Av1G218060	562231280	562234246	description=Disease resistance protein (NBS-LRR class) family
TRITD1Av1G218090	562249163	562252487	description=Serine/threonine-protein phosphatase
TRITD1Av1G218110	562255668	562258151	description=RING/U-box superfamily protein
TRITD1Av1G218120	562298918	562301754	description=Phospholipase D
TRITD1Av1G218140	562345852	562347826	description=Lipid phosphate phosphatase-like protein
TRITD1Av1G218210	562362911	562364141	description=Homeobox protein%2C putative
TRITD1Av1G218220	562372318	562375909	description=CC-NBS-LRR disease resistance protein
TRITD1Av1G218230	562415190	562417262	description=Pentatricopeptide repeat-containing protein
TRITD1Av1G218340	562629626	562631886	description=Late embryogenesis abundant protein family protein G
TRITD1Av1G218410	562773082	562774357	description=Chromosomal replication initiator protein DnaA
TRITD1Av1G218480	562891160	562892338	description=AP2/B3 transcription factor family protein
TRITD1Av1G218490	562917852	562918652	description=B3 domain-containing protein
TRITD1Av1G218520	563030680	563031643	description=Peptidyl-tRNA hydrolase
TRITD1Av1G218560	563118777	563119874	description=Hydroxyproline-rich glycoprotein family protein G
TRITD1Av1G218570	563130185	563132732	description=RNA polymerase-associated protein RapA G
TRITD1Av1G218580	563134390	563138512	description=Protein phosphatase 2c%2C putative
TRITD1Av1G218640	563308007	563309151	description=E3 ubiquitin-protein ligase
TRITD1Av1G218650	563340968	563342515	description=F-box protein
TRITD1Av1G218710	563541583	563542126	description=Ribosomal RNA processing protein G
TRITD1Av1G218750	563718759	563719716	description=Werner Syndrome-like exonuclease
TRITD1Av1G218780	563789548	563790639	description=F-box protein
TRITD1Av1G218790	563803115	563807025	description=Hexosyltransferase
TRITD1Av1G218840	563862285	563863082	description=Ethylene-responsive transcription factor
TRITD1Av1G218850	563883042	563883812	description=Ethylene-responsive transcription factor
TRITD1Av1G218860	563906632	563907414	description=Ethylene-responsive transcription factor
TRITD1Av1G218930	564193776	564196014	description=Protein phosphatase 2c%2C putative
TRITD1Av1G218950	564209829	564228887	description=Elongation factor Tu
TRITD1Av1G218980	564230818	564232656	description=Pentatricopeptide repeat-containing protein
TRITD1Av1G218990	564233910	564236637	description=transmembrane protein G
TRITD1Av1G219080	564411578	564417078	description=CTP synthase
TRITD1Av1G219100	564546291	564547461	description=Nuclear transcription factor Y subunit B
TRITD1Av1G219110	564549430	564549672	description=VQ motif protein
TRITD1Av1G219130	564562199	564563400	description=Ketol-acid reductoisomerase (NADP(+))
TRITD1Av1G219210	564781228	564785174	description=Protein CHUP1%2C chloroplastic G
TRITD1Av1G219220	564785471	564788052	description=U-box domain-containing protein
TRITD1Av1G219270	564885858	564887063	description=Phospholipase A1
TRITD1Av1G219300	564945943	564952438	description=Sulfotransferase
TRITD1Av1G219390	565069841	565072452	description=Tetratricopeptide repeat (TPR)-like superfamily protein G
TRITD1Av1G219410	565101264	565101950	description=Phospholipase A1
TRITD1Av1G219520	565220219	565220665	description=30S ribosomal protein S7%2C putative
TRITD1Av1G219540	565231624	565233580	description=ATP synthase subunit alpha
TRITD1Av1G219560	565235497	565236033	description=S-adenosyl-L-methionine-dependent methyltransferases superfamily protein G
TRITD1Av1G219570	565241237	565241764	description=NADH-ubiquinone oxidoreductase chain 4 G
TRITD1Av1G219590	565261145	565261462	description=Elongation factor Tu G
TRITD1Av1G219650	565292081	565292898	description=pfkB-like carbohydrate kinase family protein G
TRITD1Av1G219660	565296251	565296668	description=Cytochrome c biogenesis B G
TRITD1Av1G219690	565315706	565325212	description=Cytochrome c oxidase subunit 3
TRITD1Av1G219700	565325734	565326664	description=Ribosomal protein L5
TRITD1Av1G219710	565337383	565337682	description=Galactoside 2-alpha-L-fucosyltransferase 1 G
TRITD1Av1G219740	565366502	565367116	description=Phospholipase A1
TRITD1Av1G219760	565386036	565390308	description=Malate dehydrogenase
TRITD1Av1G219770	565393857	565394521	description=GTP-binding nuclear protein
TRITD1Av1G219850	565531403	565532546	description=Mitochondrial transcription termination factor-like
TRITD1Av1G219870	565536900	565544174	description=Pleiotropic drug resistance ABC transporter G
TRITD1Av1G219880	565555676	565558607	description=DNA-directed RNA polymerase subunit beta G
TRITD1Av1G219920	565564461	565569072	description=3-ketoacyl-CoA synthase
TRITD1Av1G220000	565644080	565646677	description=Pentatricopeptide repeat-containing protein
TRITD1Av1G220020	565652678	565655575	description=Fatty acid amide hydrolase
TRITD1Av1G220060	565718222	565718959	gene_id=TRITD1Av1G220060
TRITD1Av1G220130	565789930	565792008	description=Proteasome subunit beta type
TRITD1Av1G220220	565976141	565976614	description=Flagellar biosynthesis protein flhA G
TRITD1Av1G220340	566109473	566109706	description=Zinc finger CCCH domain protein
TRITD1Av1G220390	566193511	566194763	description=Zinc finger CCCH domain protein

## Sheet: CS-NL-4B.2
Supplement Table 4 Gene and functional annotation on the reference genome of Chinese Spring within the localization interval
Chrom	Start	END	Gene03G	Gene02G	Strand	Function description	Domain
chr4B	34.619521Mb	34.624255Mb	TraesCS4B03G0096000	TraesCS4B02G044000	-	Myosin-binding protein 2	PF04576: Zein-binding
chr4B	34.701384Mb	34.704584Mb	TraesCS4B03G0096100LC	TraesCS4B02G050200LC	-	Peptide chain release factor 2	null
chr4B	34.707077Mb	34.709321Mb	TraesCS4B03G0096200	TraesCS4B02G044100	-	DNA-binding storekeeper protein-related transcriptional regulator	PF04504: Protein of unknown function, DUF573
chr4B	34.900573Mb	34.905502Mb	TraesCS4B03G0096300	TraesCS4B02G044200	+	Zinc finger protein VAR3, chloroplastic	PF00641: Zn-finger in Ran binding protein and others
chr4B	34.905125Mb	34.905649Mb	TraesCS4B03G0096400LC	TraesCS4B02G050400LC	-	Tyrosine--tRNA ligase	null
chr4B	34.905663Mb	34.907098Mb	TraesCS4B03G0096500	TraesCS4B02G044300	-	Microsomal glutathione S-transferase 3	PF01124: MAPEG family
chr4B	34.911344Mb	34.913449Mb	TraesCS4B03G0096600	TraesCS4B02G044400	-	Microsomal glutathione S-transferase 3	PF01124: MAPEG family
chr4B	34.979836Mb	34.980087Mb	TraesCS4B03G0096700LC	TraesCS4B02G050500LC	+	Retrotransposon protein, putative, unclassified	PF13966: zinc-binding in reverse transcriptase
chr4B	34.983628Mb	34.985493Mb	TraesCS4B03G0096800	TraesCS4B02G044500	-	Microsomal glutathione S-transferase 3	PF01124: MAPEG family
chr4B	34.988758Mb	34.989243Mb	TraesCS4B03G0096900	TraesCS4B02G044600	-	Basic blue protein	PF02298: Plastocyanin-like domain
chr4B	34.99206Mb	34.992473Mb	TraesCS4B03G0097000LC	TraesCS4B02G050600LC	-	Ribonuclease H	PF13456: Reverse transcriptase-like
chr4B	34.992626Mb	34.994102Mb	TraesCS4B03G0097100	TraesCS4B02G044700	-	Basic blue protein	PF02298: Plastocyanin-like domain
chr4B	35.010817Mb	35.01203Mb	TraesCS4B03G0097200	TraesCS4B02G044800	+	Regulator of Vps4 activity in the MVB pathway protein, putative	PF03398: Regulator of Vps4 activity in the MVB pathway
chr4B	35.148328Mb	35.152798Mb	TraesCS4B03G0097300	TraesCS4B02G044900	+	Protein kinase-like protein	PF00069: Protein kinase domain
chr4B	35.153284Mb	35.156346Mb	TraesCS4B03G0097400	TraesCS4B02G045000	+	Homologous-pairing protein 2-like protein	PF07106: Tat binding protein 1(TBP-1)-interacting protein (TBPIP)
chr4B	35.156394Mb	35.157755Mb	TraesCS4B03G0097500	TraesCS4B02G045100	-	Regulator of Vps4 activity in the MVB pathway protein, putative	PF03398: Regulator of Vps4 activity in the MVB pathway
chr4B	35.219602Mb	35.219844Mb	TraesCS4B03G0097600	TraesCS4B02G045200	-	Calcium-dependent phospholipid-binding Copine family protein	null
chr4B	35.220481Mb	35.223826Mb	TraesCS4B03G0097700	TraesCS4B02G045300	-	AT-rich interactive domain protein	null
chr4B	35.229009Mb	35.231149Mb	TraesCS4B03G0097800	TraesCS4B02G045400	-	Accelerated cell death 11	PF08718: Glycolipid transfer protein (GLTP)
chr4B	35.317554Mb	35.318294Mb	TraesCS4B03G0097900LC	TraesCS4B02G050700LC	-	Zinc finger C-x8-C-x5-C-x3-H type family protein	null
chr4B	35.32025Mb	35.320684Mb	TraesCS4B03G0098000LC	TraesCS4B02G050800LC	-	CCCH-type zinc fingerfamily protein with RNA-binding domain-containing protein	null
chr4B	35.548201Mb	35.550914Mb	TraesCS4B03G0098100	TraesCS4B02G045500	+	14-3-3 protein	PF00244: 14-3-3 protein
chr4B	35.554199Mb	35.562644Mb	TraesCS4B03G0098200	TraesCS4B02G045600	+	Protein CASP	PF08172: CASP C terminal
chr4B	35.638953Mb	35.641125Mb	TraesCS4B03G0098300	TraesCS4B02G045700	+	CONSTANS-like zinc finger protein	PF00643: B-box zinc finger; PF06203: CCT motif
chr4B	35.642723Mb	35.6431Mb	TraesCS4B03G0098400LC	TraesCS4B02G050900LC	+	RNA-directed DNA polymerase (Reverse transcriptase)	null
chr4B	35.643982Mb	35.644634Mb	TraesCS4B03G0098500	TraesCS4B02G045800	+	Mitochondrial-processing peptidase subunit alpha	PF13456: Reverse transcriptase-like
chr4B	35.644997Mb	35.645362Mb	TraesCS4B03G0098600LC	TraesCS4B02G051000LC	-	RNA-directed DNA polymerase (Reverse transcriptase)	null
chr4B	35.646123Mb	35.669165Mb	TraesCS4B03G0098700	TraesCS4B02G045900	-	Phosphatidylinositol 4-kinase	PF00613: Phosphoinositide 3-kinase family, accessory domain (PIK domain); PF00454: Phosphatidylinositol 3- and 4-kinase
chr4B	35.687513Mb	35.687845Mb	TraesCS4B03G0098800LC	TraesCS4B02G051100LC	+	Endonuclease/exonuclease/phosphatase family protein	null
chr4B	35.711979Mb	35.714678Mb	TraesCS4B03G0098900	TraesCS4B02G046000	+	ATP-dependent Clp protease ATP-binding subunit	PF00004: ATPase family associated with various cellular activities (AAA); PF07724: AAA domain (Cdc48 subfamily); PF10431: C-terminal, D2-small domain, of ClpB protein
chr4B	35.714922Mb	35.715357Mb	TraesCS4B03G0099000LC	TraesCS4B02G051200LC	+	Maltose/maltodextrin import ATP-binding protein MalK	null
chr4B	35.806493Mb	35.812492Mb	TraesCS4B03G0099100	TraesCS4B02G046100	-	Protein kinase	PF00069: Protein kinase domain
chr4B	36.075109Mb	36.076539Mb	TraesCS4B03G0099200	TraesCS4B02G046200	+	Neurogenic locus notch homolog protein 1	null
chr4B	36.08086Mb	36.086546Mb	TraesCS4B03G0099300	TraesCS4B02G046300	-	Coatomer subunit alpha	PF00400: WD domain, G-beta repeat; PF04053: Coatomer WD associated region; PF06957: Coatomer (COPI) alpha subunit C-terminus
chr4B	36.090266Mb	36.090595Mb	TraesCS4B03G0099400LC	TraesCS4B02G051300LC	-	SWAP (Suppressor-of-White-APricot)/surp domain-containing protein	null
chr4B	36.090692Mb	36.091006Mb	TraesCS4B03G0099500LC	TraesCS4B02G051400LC	-	SNF2 domain-containing protein / helicase domain-containing protein / zinc finger protein-like protein	null
chr4B	36.091628Mb	36.09322Mb	TraesCS4B03G0099600	TraesCS4B02G046400	-	Histone H1	PF00538: linker histone H1 and H5 family

## Sheet: DW-NL-4B.2
Supplement Table 4 Gene and functional annotation on the reference genome of Durum Wheat within the localization interval
Chrom	Start	END	Function description
TRITD4Bv1G012700	30286784	30290388	description=Myosin-binding protein 2
TRITD4Bv1G012770	30571035	30575619	description=Zinc finger protein VAR3%2C chloroplastic
TRITD4Bv1G012790	30576202	30577293	description=Microsomal glutathione S-transferase 3
TRITD4Bv1G012800	30578881	30583688	description=Microsomal glutathione S-transferase 3
TRITD4Bv1G012840	30654500	30656079	description=Microsomal glutathione S-transferase 3
TRITD4Bv1G012860	30681476	30682689	description=Regulator of Vps4 activity in the MVB pathway protein%2C putative
TRITD4Bv1G012940	30809019	30812995	description=Protein kinase-like protein
TRITD4Bv1G012950	30813844	30816194	description=Homologous-pairing protein 2-like protein
TRITD4Bv1G012960	30816654	30817715	description=Regulator of Vps4 activity in the MVB pathway protein%2C putative
TRITD4Bv1G012970	30816765	30817484	description=Rho guanine nucleotide exchange factor 10 G
TRITD4Bv1G013010	30882044	30882250	description=AT-rich interactive domain protein G
TRITD4Bv1G013050	31202605	31203141	description=14-3-3 protein
TRITD4Bv1G013060	31208152	31215889	description=Protein CASP
TRITD4Bv1G013070	31293156	31294498	description=CONSTANS-like zinc finger protein
TRITD4Bv1G013090	31300496	31313799	description=Phosphatidylinositol 4-kinase%2C putative
TRITD4Bv1G013120	31366442	31367308	description=ATP-dependent chaperone ClpB
TRITD4Bv1G013150	31461919	31462413	description=Protein kinase
TRITD4Bv1G013220	31744704	31748332	description=Coatomer subunit alpha
TRITD4Bv1G013240	31755424	31756035	description=Histone H1

## Sheet: CS-PL-4B.1
Supplement Table 4 Gene and functional annotation on the reference genome of Chinese Spring within the localization interval
Chrom	Start	END	Gene03G	Gene02G	Strand	Function description	Domain
chr4B	34.619521Mb	34.624255Mb	TraesCS4B03G0096000	TraesCS4B02G044000	-	Myosin-binding protein 2	PF04576: Zein-binding
chr4B	34.701384Mb	34.704584Mb	TraesCS4B03G0096100LC	TraesCS4B02G050200LC	-	Peptide chain release factor 2	null
chr4B	34.707077Mb	34.709321Mb	TraesCS4B03G0096200	TraesCS4B02G044100	-	DNA-binding storekeeper protein-related transcriptional regulator	PF04504: Protein of unknown function, DUF573
chr4B	34.900573Mb	34.905502Mb	TraesCS4B03G0096300	TraesCS4B02G044200	+	Zinc finger protein VAR3, chloroplastic	PF00641: Zn-finger in Ran binding protein and others
chr4B	34.905125Mb	34.905649Mb	TraesCS4B03G0096400LC	TraesCS4B02G050400LC	-	Tyrosine--tRNA ligase	null
chr4B	34.905663Mb	34.907098Mb	TraesCS4B03G0096500	TraesCS4B02G044300	-	Microsomal glutathione S-transferase 3	PF01124: MAPEG family
chr4B	34.911344Mb	34.913449Mb	TraesCS4B03G0096600	TraesCS4B02G044400	-	Microsomal glutathione S-transferase 3	PF01124: MAPEG family
chr4B	34.979836Mb	34.980087Mb	TraesCS4B03G0096700LC	TraesCS4B02G050500LC	+	Retrotransposon protein, putative, unclassified	PF13966: zinc-binding in reverse transcriptase
chr4B	34.983628Mb	34.985493Mb	TraesCS4B03G0096800	TraesCS4B02G044500	-	Microsomal glutathione S-transferase 3	PF01124: MAPEG family
chr4B	34.988758Mb	34.989243Mb	TraesCS4B03G0096900	TraesCS4B02G044600	-	Basic blue protein	PF02298: Plastocyanin-like domain
chr4B	34.99206Mb	34.992473Mb	TraesCS4B03G0097000LC	TraesCS4B02G050600LC	-	Ribonuclease H	PF13456: Reverse transcriptase-like
chr4B	34.992626Mb	34.994102Mb	TraesCS4B03G0097100	TraesCS4B02G044700	-	Basic blue protein	PF02298: Plastocyanin-like domain
chr4B	35.010817Mb	35.01203Mb	TraesCS4B03G0097200	TraesCS4B02G044800	+	Regulator of Vps4 activity in the MVB pathway protein, putative	PF03398: Regulator of Vps4 activity in the MVB pathway
chr4B	35.148328Mb	35.152798Mb	TraesCS4B03G0097300	TraesCS4B02G044900	+	Protein kinase-like protein	PF00069: Protein kinase domain
chr4B	35.153284Mb	35.156346Mb	TraesCS4B03G0097400	TraesCS4B02G045000	+	Homologous-pairing protein 2-like protein	PF07106: Tat binding protein 1(TBP-1)-interacting protein (TBPIP)
chr4B	35.156394Mb	35.157755Mb	TraesCS4B03G0097500	TraesCS4B02G045100	-	Regulator of Vps4 activity in the MVB pathway protein, putative	PF03398: Regulator of Vps4 activity in the MVB pathway
chr4B	35.219602Mb	35.219844Mb	TraesCS4B03G0097600	TraesCS4B02G045200	-	Calcium-dependent phospholipid-binding Copine family protein	null
chr4B	35.220481Mb	35.223826Mb	TraesCS4B03G0097700	TraesCS4B02G045300	-	AT-rich interactive domain protein	null
chr4B	35.229009Mb	35.231149Mb	TraesCS4B03G0097800	TraesCS4B02G045400	-	Accelerated cell death 11	PF08718: Glycolipid transfer protein (GLTP)
chr4B	35.317554Mb	35.318294Mb	TraesCS4B03G0097900LC	TraesCS4B02G050700LC	-	Zinc finger C-x8-C-x5-C-x3-H type family protein	null
chr4B	35.32025Mb	35.320684Mb	TraesCS4B03G0098000LC	TraesCS4B02G050800LC	-	CCCH-type zinc fingerfamily protein with RNA-binding domain-containing protein	null
chr4B	35.548201Mb	35.550914Mb	TraesCS4B03G0098100	TraesCS4B02G045500	+	14-3-3 protein	PF00244: 14-3-3 protein
chr4B	35.554199Mb	35.562644Mb	TraesCS4B03G0098200	TraesCS4B02G045600	+	Protein CASP	PF08172: CASP C terminal
chr4B	35.638953Mb	35.641125Mb	TraesCS4B03G0098300	TraesCS4B02G045700	+	CONSTANS-like zinc finger protein	PF00643: B-box zinc finger; PF06203: CCT motif
chr4B	35.642723Mb	35.6431Mb	TraesCS4B03G0098400LC	TraesCS4B02G050900LC	+	RNA-directed DNA polymerase (Reverse transcriptase)	null
chr4B	35.643982Mb	35.644634Mb	TraesCS4B03G0098500	TraesCS4B02G045800	+	Mitochondrial-processing peptidase subunit alpha	PF13456: Reverse transcriptase-like
chr4B	35.644997Mb	35.645362Mb	TraesCS4B03G0098600LC	TraesCS4B02G051000LC	-	RNA-directed DNA polymerase (Reverse transcriptase)	null
chr4B	35.646123Mb	35.669165Mb	TraesCS4B03G0098700	TraesCS4B02G045900	-	Phosphatidylinositol 4-kinase	PF00613: Phosphoinositide 3-kinase family, accessory domain (PIK domain); PF00454: Phosphatidylinositol 3- and 4-kinase
chr4B	35.687513Mb	35.687845Mb	TraesCS4B03G0098800LC	TraesCS4B02G051100LC	+	Endonuclease/exonuclease/phosphatase family protein	null
chr4B	35.711979Mb	35.714678Mb	TraesCS4B03G0098900	TraesCS4B02G046000	+	ATP-dependent Clp protease ATP-binding subunit	PF00004: ATPase family associated with various cellular activities (AAA); PF07724: AAA domain (Cdc48 subfamily); PF10431: C-terminal, D2-small domain, of ClpB protein
chr4B	35.714922Mb	35.715357Mb	TraesCS4B03G0099000LC	TraesCS4B02G051200LC	+	Maltose/maltodextrin import ATP-binding protein MalK	null
chr4B	35.806493Mb	35.812492Mb	TraesCS4B03G0099100	TraesCS4B02G046100	-	Protein kinase	PF00069: Protein kinase domain
chr4B	36.075109Mb	36.076539Mb	TraesCS4B03G0099200	TraesCS4B02G046200	+	Neurogenic locus notch homolog protein 1	null
chr4B	36.08086Mb	36.086546Mb	TraesCS4B03G0099300	TraesCS4B02G046300	-	Coatomer subunit alpha	PF00400: WD domain, G-beta repeat; PF04053: Coatomer WD associated region; PF06957: Coatomer (COPI) alpha subunit C-terminus
chr4B	36.090266Mb	36.090595Mb	TraesCS4B03G0099400LC	TraesCS4B02G051300LC	-	SWAP (Suppressor-of-White-APricot)/surp domain-containing protein	null
chr4B	36.090692Mb	36.091006Mb	TraesCS4B03G0099500LC	TraesCS4B02G051400LC	-	SNF2 domain-containing protein / helicase domain-containing protein / zinc finger protein-like protein	null
chr4B	36.091628Mb	36.09322Mb	TraesCS4B03G0099600	TraesCS4B02G046400	-	Histone H1	PF00538: linker histone H1 and H5 family

## Sheet: DW-PL-4B.1
Supplement Table 4 Gene and functional annotation on the reference genome of Durum Wheat within the localization interval
Chrom	Start	END	Function description
TRITD4Bv1G012700	30286784	30290388	description=Myosin-binding protein 2
TRITD4Bv1G012770	30571035	30575619	description=Zinc finger protein VAR3%2C chloroplastic
TRITD4Bv1G012790	30576202	30577293	description=Microsomal glutathione S-transferase 3
TRITD4Bv1G012800	30578881	30583688	description=Microsomal glutathione S-transferase 3
TRITD4Bv1G012840	30654500	30656079	description=Microsomal glutathione S-transferase 3
TRITD4Bv1G012860	30681476	30682689	description=Regulator of Vps4 activity in the MVB pathway protein%2C putative
TRITD4Bv1G012940	30809019	30812995	description=Protein kinase-like protein
TRITD4Bv1G012950	30813844	30816194	description=Homologous-pairing protein 2-like protein
TRITD4Bv1G012960	30816654	30817715	description=Regulator of Vps4 activity in the MVB pathway protein%2C putative
TRITD4Bv1G012970	30816765	30817484	description=Rho guanine nucleotide exchange factor 10 G
TRITD4Bv1G013010	30882044	30882250	description=AT-rich interactive domain protein G
TRITD4Bv1G013050	31202605	31203141	description=14-3-3 protein
TRITD4Bv1G013060	31208152	31215889	description=Protein CASP
TRITD4Bv1G013070	31293156	31294498	description=CONSTANS-like zinc finger protein
TRITD4Bv1G013090	31300496	31313799	description=Phosphatidylinositol 4-kinase%2C putative
TRITD4Bv1G013120	31366442	31367308	description=ATP-dependent chaperone ClpB
TRITD4Bv1G013150	31461919	31462413	description=Protein kinase
TRITD4Bv1G013220	31744704	31748332	description=Coatomer subunit alpha
TRITD4Bv1G013240	31755424	31756035	description=Histone H1

## Sheet: CS-FD-2B
Supplement Table 4 Gene and functional annotation on the reference genome of Chinese Spring within the localization interval
Chrom	Start	END	Gene03G	Gene02G	Strand	Function description	Domain
chr2B	56.83327Mb	56.834086Mb	TraesCS2B03G0199300	TraesCS2B02G088000	+	transmembrane protein, putative (DUF1218)	PF06749: Protein of unknown function (DUF1218)
chr2B	56.937072Mb	56.937776Mb	TraesCS2B03G0199400LC	TraesCS2B02G104200LC	-	Transposon protein, putative, CACTA, En/Spm sub-class	PF13960: Domain of unknown function (DUF4218)
chr2B	56.954075Mb	56.95975Mb	TraesCS2B03G0199500	TraesCS2B02G088100	-	Receptor-like protein kinase	PF13947: Wall-associated receptor kinase galacturonan-binding; PF07714: Protein tyrosine kinase
chr2B	56.993567Mb	56.994106Mb	TraesCS2B03G0199600LC	TraesCS2B02G104300LC	+	Retrovirus-related Pol polyprotein from transposon TNT 1-94	PF14223: gag-polypeptide of LTR copia-type
chr2B	56.998971Mb	56.999906Mb	TraesCS2B03G0199700	TraesCS2B02G088200	+	Citrate-binding protein	PF08787: Alginate lyase
chr2B	57.015192Mb	57.018422Mb	TraesCS2B03G0199800	TraesCS2B02G088300	-	Leucine-rich repeat receptor-like protein kinase family protein	PF08263: Leucine rich repeat N-terminal domain; PF13855: Leucine rich repeat; PF13516: Leucine Rich repeat; PF12799: Leucine Rich repeats (2 copies); PF00560: Leucine Rich Repeat
chr2B	57.026094Mb	57.027547Mb	TraesCS2B03G0199900	TraesCS2B02G088400	+	Glycosyltransferase	PF00201: UDP-glucoronosyl and UDP-glucosyl transferase
chr2B	57.087302Mb	57.094111Mb	TraesCS2B03G0200000	TraesCS2B02G088500	+	5'-3' exoribonuclease 3	PF03159: XRN 5'-3' exonuclease N-terminus
chr2B	57.095095Mb	57.098412Mb	TraesCS2B03G0200100	TraesCS2B02G088600	-	F-box family protein	PF00646: F-box domain; PF08387: FBD
chr2B	57.100969Mb	57.104498Mb	TraesCS2B03G0200200LC	TraesCS2B02G104400LC	-	F-box/RNI/FBD-like domain protein	PF08387: FBD
chr2B	57.16568Mb	57.170468Mb	TraesCS2B03G0200300	TraesCS2B02G088700	+	Cytochrome P450 family protein, expressed	PF00067: Cytochrome P450
chr2B	57.264889Mb	57.267112Mb	TraesCS2B03G0200400	TraesCS2B02G088800	-	5'-3' exoribonuclease 3	null
chr2B	57.267555Mb	57.269527Mb	TraesCS2B03G0200500LC	TraesCS2B02G104500LC	-	5'-3' exoribonuclease 3	PF03159: XRN 5'-3' exonuclease N-terminus
chr2B	57.269799Mb	57.270764Mb	TraesCS2B03G0200600LC	TraesCS2B02G104600LC	-	5'-3' exoribonuclease 3	PF03159: XRN 5'-3' exonuclease N-terminus
chr2B	57.27168Mb	57.272468Mb	TraesCS2B03G0200700LC	TraesCS2B02G104700LC	-	Polynucleotidyl transferase, ribonuclease H-like superfamily protein	PF13456: Reverse transcriptase-like
chr2B	57.27264Mb	57.273404Mb	TraesCS2B03G0200800LC	TraesCS2B02G104800LC	-	RNA-directed DNA polymerase (Reverse transcriptase)	null
chr2B	57.273411Mb	57.274745Mb	TraesCS2B03G0200900LC	TraesCS2B02G104900LC	-	LINE-1 reverse transcriptase like	PF00078: Reverse transcriptase (RNA-dependent DNA polymerase)
chr2B	57.276278Mb	57.276583Mb	TraesCS2B03G0201000LC	TraesCS2B02G105000LC	-	Alpha/beta-Hydrolases superfamily protein	PF12146: Serine aminopeptidase, S33
chr2B	57.276637Mb	57.276786Mb	TraesCS2B03G0201100LC	TraesCS2B02G105100LC	-	Alpha/beta-Hydrolases superfamily protein	null
chr2B	57.309252Mb	57.310333Mb	TraesCS2B03G0201200	TraesCS2B02G088900	-	Glycosyltransferase	PF00201: UDP-glucoronosyl and UDP-glucosyl transferase
chr2B	57.401517Mb	57.406337Mb	TraesCS2B03G0201300	TraesCS2B02G089000	+	Ubiquitin thioesterase	PF10275: Peptidase C65 Otubain
chr2B	57.428146Mb	57.428235Mb	TraesCS2B03G0201400LC	TraesCS2B02G105200LC	+	S-locus lectin protein kinase family protein	null
chr2B	57.460802Mb	57.466243Mb	TraesCS2B03G0201500	TraesCS2B02G089100	+	Ubiquitin thioesterase	PF10275: Peptidase C65 Otubain
chr2B	57.465244Mb	57.465615Mb	TraesCS2B03G0201600LC	TraesCS2B02G105300LC	+	binding protein	null
chr2B	57.468109Mb	57.468376Mb	TraesCS2B03G0201700LC	TraesCS2B02G105400LC	+	NADH-ubiquinone oxidoreductase chain 5	null
chr2B	57.481575Mb	57.483418Mb	TraesCS2B03G0201800LC	TraesCS2B02G105500LC	+	Ulp1 protease family, C-terminal catalytic domain containing protein, expressed	null
chr2B	57.49934Mb	57.49992Mb	TraesCS2B03G0201900LC	TraesCS2B02G105600LC	+	Acetyl-coenzyme A carboxylase carboxyl transferase subunit beta, chloroplastic	PF02902: Ulp1 protease family, C-terminal catalytic domain
chr2B	57.500962Mb	57.501663Mb	TraesCS2B03G0202000LC	TraesCS2B02G105610LC	-	null	null
chr2B	57.50269Mb	57.503394Mb	TraesCS2B03G0202100LC	TraesCS2B02G105700LC	-	Protein FAR1-RELATED SEQUENCE 5	PF10551: MULE transposase domain
chr2B	57.515561Mb	57.516702Mb	TraesCS2B03G0202200	TraesCS2B02G089300	+	F-box domain containing protein, expressed	null
chr2B	57.525129Mb	57.527137Mb	TraesCS2B03G0202300	TraesCS2B02G089400	+	F-box domain containing protein, expressed	null
chr2B	57.554891Mb	57.555226Mb	TraesCS2B03G0202400LC	TraesCS2B02G105800LC	+	Retrotransposon protein, putative, unclassified	null
chr2B	57.564223Mb	57.564429Mb	TraesCS2B03G0202500LC	TraesCS2B02G105900LC	+	26S protease regulatory subunit 6B	null
chr2B	57.565354Mb	57.565674Mb	TraesCS2B03G0202600LC	TraesCS2B02G106000LC	+	Retrotransposon protein, putative, unclassified	null
chr2B	57.566059Mb	57.566571Mb	TraesCS2B03G0202700LC	TraesCS2B02G106100LC	+	LINE-1 reverse transcriptase homolog	null
chr2B	57.5878Mb	57.591777Mb	TraesCS2B03G0202800LC	TraesCS2B02G106200LC	+	DNAse I-like superfamily protein	null
chr2B	57.595659Mb	57.597254Mb	TraesCS2B03G0202900	TraesCS2B02G089500	+	CASP-like protein	PF04535: Domain of unknown function (DUF588)
chr2B	57.598482Mb	57.602217Mb	TraesCS2B03G0203000	TraesCS2B02G089600	-	Ubiquitin thioesterase	PF10275: Peptidase C65 Otubain
chr2B	57.681231Mb	57.68216Mb	TraesCS2B03G0203100LC	TraesCS2B02G106300LC	-	Tetratricopeptide repeat (TPR)-like superfamily protein	null
chr2B	57.68273Mb	57.68311Mb	TraesCS2B03G0203200LC	TraesCS2B02G106400LC	-	S-adenosyl-L-methionine-dependent tRNA 4-demethylwyosine synthase	null
chr2B	57.68445Mb	57.684647Mb	TraesCS2B03G0203300LC	TraesCS2B02G106500LC	-	ABC-2 type transporter family protein	null
chr2B	57.691724Mb	57.691963Mb	TraesCS2B03G0203400LC	TraesCS2B02G106600LC	-	ORMDL family protein-like	PF04061: ORMDL family
chr2B	57.692432Mb	57.694163Mb	TraesCS2B03G0203500LC	TraesCS2B02G106700LC	-	HR-like lesion-inducing protein-related protein	PF05514: HR-like lesion-inducing
chr2B	57.704999Mb	57.708424Mb	TraesCS2B03G0203600	TraesCS2B02G089700	+	E3 ubiquitin-protein ligase SINA-like 10	PF02902: Ulp1 protease family, C-terminal catalytic domain
chr2B	57.710113Mb	57.711123Mb	TraesCS2B03G0203700LC	TraesCS2B02G106800LC	-	Protein FAR1-RELATED SEQUENCE 5	PF10551: MULE transposase domain
chr2B	57.737182Mb	57.741176Mb	TraesCS2B03G0203800	TraesCS2B02G089800	+	Ubiquitin thioesterase	PF10275: Peptidase C65 Otubain
chr2B	57.751902Mb	57.753641Mb	TraesCS2B03G0203900	TraesCS2B02G089900	+	F-box protein family	PF08387: FBD
chr2B	57.770945Mb	57.772087Mb	TraesCS2B03G0204000LC	TraesCS2B02G106900LC	+	Retrotransposon protein, putative, unclassified	null
chr2B	57.823513Mb	57.82452Mb	TraesCS2B03G0204100LC	TraesCS2B02G107000LC	-	FBD-associated F-box protein	null
chr2B	57.850238Mb	57.851735Mb	TraesCS2B03G0204200	TraesCS2B02G090000	-	F-box protein	null
chr2B	58.052231Mb	58.052745Mb	TraesCS2B03G0204300LC	TraesCS2B02G107100LC	-	zinc finger FYVE domain protein	null
chr2B	58.152777Mb	58.153097Mb	TraesCS2B03G0204400LC	TraesCS2B02G107200LC	-	DNA-directed RNA polymerase subunit beta''	null
chr2B	58.152777Mb	58.153097Mb	TraesCS2B03G0204500LC	TraesCS2B02G107300LC	-	DNA-directed RNA polymerase subunit beta''	null
chr2B	58.188764Mb	58.192465Mb	TraesCS2B03G0204600	TraesCS2B02G090100	+	1-deoxy-D-xylulose-5-phosphate synthase, Transketolase	PF00456: Transketolase, thiamine diphosphate binding domain; PF02779: Transketolase, pyrimidine binding domain; PF02780: Transketolase, C-terminal domain
chr2B	58.193083Mb	58.207961Mb	TraesCS2B03G0204700LC	TraesCS2B02G107400LC	-	F-box family protein	PF14303: No apical meristem-associated C-terminal domain
chr2B	58.210088Mb	58.2107Mb	TraesCS2B03G0204800	TraesCS2B02G090200	+	F-box family protein	PF12937: F-box-like
chr2B	58.297638Mb	58.298243Mb	TraesCS2B03G0204900LC	TraesCS2B02G107500LC	+	60S ribosomal protein L36a	null
chr2B	58.300911Mb	58.301369Mb	TraesCS2B03G0205000LC	TraesCS2B02G107600LC	-	Retrotransposon protein, putative, unclassified, expressed	null
chr2B	58.334563Mb	58.335201Mb	TraesCS2B03G0205100	TraesCS2B02G090300	+	Germin-like protein	PF00190: Cupin
chr2B	58.763592Mb	58.768258Mb	TraesCS2B03G0205200LC	TraesCS2B02G107700LC	+	Transducin/WD40 repeat-like superfamily protein	null
chr2B	58.76926Mb	58.770328Mb	TraesCS2B03G0205300LC	TraesCS2B02G107800LC	+	Transducin/WD40 repeat-like superfamily protein	null
chr2B	58.770671Mb	58.773301Mb	TraesCS2B03G0205400LC	TraesCS2B02G107900LC	+	myb-like transcription factor family protein	null
chr2B	58.773725Mb	58.775703Mb	TraesCS2B03G0205500LC	TraesCS2B02G108000LC	+	Ankyrin-like protein	null
chr2B	58.775718Mb	58.776532Mb	TraesCS2B03G0205600LC	TraesCS2B02G108100LC	+	SCP1-like small phosphatase 5	null
chr2B	58.77663Mb	58.777724Mb	TraesCS2B03G0205700LC	TraesCS2B02G108200LC	+	NHL repeat-containing protein 2	null
chr2B	58.823224Mb	58.823852Mb	TraesCS2B03G0205800LC	TraesCS2B02G108300LC	-	Polynucleotidyl transferase, ribonuclease H-like superfamily protein	PF13456: Reverse transcriptase-like
chr2B	58.824491Mb	58.826225Mb	TraesCS2B03G0205900	TraesCS2B02G090400	-	Acyl-[acyl-carrier-protein] desaturase	PF03405: Fatty acid desaturase
chr2B	58.825065Mb	58.825304Mb	TraesCS2B03G0206000LC	TraesCS2B02G108400LC	+	Stearoyl acyl carrier protein desaturase	null
chr2B	58.868607Mb	58.869296Mb	TraesCS2B03G0206100LC	TraesCS2B02G108500LC	+	Cyclopropane-fatty-acyl-phospholipid synthase	PF13450: NAD(P)-binding Rossmann-like domain
chr2B	58.92257Mb	58.923235Mb	TraesCS2B03G0206200LC	TraesCS2B02G108600LC	-	RNA-directed DNA polymerase (Reverse transcriptase)	PF13966: zinc-binding in reverse transcriptase
chr2B	58.970616Mb	58.972051Mb	TraesCS2B03G0206300LC	TraesCS2B02G108700LC	+	Retrovirus-related Pol polyprotein from transposon TNT 1-94	PF03732: Retrotransposon gag protein
chr2B	58.982486Mb	58.982701Mb	TraesCS2B03G0206400LC	TraesCS2B02G108800LC	+	Endonuclease/exonuclease/phosphatase family protein	null
chr2B	58.994484Mb	58.996046Mb	TraesCS2B03G0206500	TraesCS2B02G090500	-	F-box family protein	PF00646: F-box domain; PF07723: Leucine Rich Repeat
chr2B	59.004347Mb	59.01026Mb	TraesCS2B03G0206600	TraesCS2B02G090600	-	Methyl-CpG-binding domain protein	PF01429: Methyl-CpG binding domain
chr2B	59.048171Mb	59.048928Mb	TraesCS2B03G0206700LC	TraesCS2B02G108900LC	-	Serine palmitoyltransferase small subunit B	null
chr2B	59.103052Mb	59.106832Mb	TraesCS2B03G0206800LC	TraesCS2B02G109000LC	+	WEAK CHLOROPLAST MOVEMENT UNDER BLUE LIGHT-like protein (DUF827)	null
chr2B	59.104421Mb	59.10463Mb	TraesCS2B03G0206900LC	TraesCS2B02G109100LC	-	Zinc finger C-x8-C-x5-C-x3-H type family protein	null
chr2B	59.106518Mb	59.106835Mb	TraesCS2B03G0207000LC	TraesCS2B02G109200LC	-	2,3-bisphosphoglycerate-independent phosphoglycerate mutase	null
chr2B	59.20712Mb	59.208321Mb	TraesCS2B03G0207100LC	TraesCS2B02G109300LC	-	Transposon protein Pong sub-class	PF14303: No apical meristem-associated C-terminal domain
chr2B	59.235956Mb	59.237345Mb	TraesCS2B03G0207200	TraesCS2B02G090700	+	Acyl-[acyl-carrier-protein] desaturase	PF03405: Fatty acid desaturase
chr2B	59.239155Mb	59.239558Mb	TraesCS2B03G0207300LC	TraesCS2B02G109400LC	+	B3 domain-containing protein	null
chr2B	59.249498Mb	59.255118Mb	TraesCS2B03G0207400LC	TraesCS2B02G109500LC	+	Transketolase 1	PF00456: Transketolase, thiamine diphosphate binding domain
chr2B	59.260325Mb	59.26141Mb	TraesCS2B03G0207500LC	TraesCS2B02G109600LC	+	1-deoxy-D-xylulose-5-phosphate synthase, Transketolase	PF00456: Transketolase, thiamine diphosphate binding domain; PF02779: Transketolase, pyrimidine binding domain
chr2B	59.261939Mb	59.262531Mb	TraesCS2B03G0207600LC	TraesCS2B02G109700LC	+	Transketolase	PF02780: Transketolase, C-terminal domain
chr2B	59.267028Mb	59.268052Mb	TraesCS2B03G0207700LC	TraesCS2B02G109800LC	+	Retrotransposon protein, putative, unclassified	PF00078: Reverse transcriptase (RNA-dependent DNA polymerase)
chr2B	59.268065Mb	59.268442Mb	TraesCS2B03G0207800LC	TraesCS2B02G109900LC	+	LINE-1 reverse transcriptase like	PF00078: Reverse transcriptase (RNA-dependent DNA polymerase)
chr2B	59.292767Mb	59.293509Mb	TraesCS2B03G0207900LC	TraesCS2B02G110000LC	+	Retrotransposon protein, putative, unclassified	PF13966: zinc-binding in reverse transcriptase
chr2B	59.306496Mb	59.308346Mb	TraesCS2B03G0208000LC	TraesCS2B02G110100LC	+	Protein FAR1-RELATED SEQUENCE 5	PF10551: MULE transposase domain
chr2B	59.311736Mb	59.314603Mb	TraesCS2B03G0208100LC	TraesCS2B02G110200LC	-	TLD-domain containing nucleolar protein	null
chr2B	59.314796Mb	59.328864Mb	TraesCS2B03G0208200LC	TraesCS2B02G110300LC	-	Inositol phosphorylceramide synthase 3	null
chr2B	59.334151Mb	59.336255Mb	TraesCS2B03G0208300	TraesCS2B02G090800	+	carboxyl-terminal peptidase, putative (DUF239)	PF14365: Domain of unknown function (DUF4409); PF03080: Domain of unknown function (DUF239)
chr2B	59.45013Mb	59.451081Mb	TraesCS2B03G0208400	TraesCS2B02G090900	-	flocculation FLO11-like protein	null
chr2B	59.458915Mb	59.462542Mb	TraesCS2B03G0208500	TraesCS2B02G091000	+	IAA-amino acid hydrolase ILR1	PF01546: Peptidase family M20/M25/M40; PF07687: Peptidase dimerisation domain
chr2B	59.510897Mb	59.511277Mb	TraesCS2B03G0208600LC	TraesCS2B02G110400LC	-	Retrovirus-related Pol polyprotein from transposon TNT 1-94	PF00098: Zinc knuckle
chr2B	59.529339Mb	59.530409Mb	TraesCS2B03G0208700LC	TraesCS2B02G110500LC	-	RNA-directed DNA polymerase (reverse transcriptase)-related family protein	null
chr2B	59.617302Mb	59.619743Mb	TraesCS2B03G0208800	TraesCS2B02G091100	-	carboxyl-terminal peptidase (DUF239)	PF14365: Domain of unknown function (DUF4409); PF03080: Domain of unknown function (DUF239)
chr2B	59.63438Mb	59.636731Mb	TraesCS2B03G0208900LC	TraesCS2B02G110600LC	-	Transketolase, putative	PF02779: Transketolase, pyrimidine binding domain; PF02780: Transketolase, C-terminal domain
chr2B	59.676282Mb	59.676789Mb	TraesCS2B03G0209000LC	TraesCS2B02G110700LC	+	Serine/threonine protein phosphatase 7 long form isogeny	null
chr2B	59.677099Mb	59.678194Mb	TraesCS2B03G0209100LC	TraesCS2B02G110800LC	+	ATPase E1-E2 type family protein / haloacid dehalogenase-like hydrolase family protein	null
chr2B	59.703809Mb	59.707205Mb	TraesCS2B03G0209200	TraesCS2B02G091200	-	IAA-amino acid hydrolase ILR1	PF01546: Peptidase family M20/M25/M40; PF07687: Peptidase dimerisation domain
chr2B	59.726877Mb	59.727614Mb	TraesCS2B03G0209300LC	TraesCS2B02G110900LC	+	Transposon Ty3-I Gag-Pol polyprotein	PF08284: Retroviral aspartyl protease
chr2B	59.727852Mb	59.728088Mb	TraesCS2B03G0209400LC	TraesCS2B02G111000LC	+	Reverse transcriptase	PF00078: Reverse transcriptase (RNA-dependent DNA polymerase)
chr2B	59.728419Mb	59.728679Mb	TraesCS2B03G0209500LC	TraesCS2B02G111100LC	+	Retrovirus-related Pol polyprotein from transposon 297 family	null
chr2B	59.72973Mb	59.730326Mb	TraesCS2B03G0209600LC	TraesCS2B02G111200LC	+	Transposon Ty3-G Gag-Pol polyprotein	PF00385: Chromo (CHRromatin Organisation MOdifier) domain
chr2B	59.731101Mb	59.73202Mb	TraesCS2B03G0209700LC	TraesCS2B02G111300LC	+	defensin-like protein	null
chr2B	59.738667Mb	59.739065Mb	TraesCS2B03G0209800LC	TraesCS2B02G111400LC	+	RING/U-box superfamily protein	null
chr2B	59.762163Mb	59.762996Mb	TraesCS2B03G0209900LC	TraesCS2B02G111500LC	+	Zinc finger MYM-type protein 1	PF05699: hAT family C-terminal dimerisation region
chr2B	59.771818Mb	59.776162Mb	TraesCS2B03G0210000	TraesCS2B02G091300	+	Amine oxidase	PF02727: Copper amine oxidase, N2 domain; PF02728: Copper amine oxidase, N3 domain; PF01179: Copper amine oxidase, enzyme domain
chr2B	59.79487Mb	59.796323Mb	TraesCS2B03G0210100	TraesCS2B02G091400	+	L-lactate dehydrogenase	PF00056: lactate/malate dehydrogenase, NAD binding domain; PF02866: lactate/malate dehydrogenase, alpha/beta C-terminal domain
chr2B	59.805505Mb	59.8084Mb	TraesCS2B03G0210200LC	TraesCS2B02G111600LC	-	RING/FYVE/PHD zinc finger superfamily protein	null
chr2B	59.822259Mb	59.824148Mb	TraesCS2B03G0210300	TraesCS2B02G091500	+	Cytochrome P450	PF00067: Cytochrome P450
chr2B	59.946229Mb	59.946666Mb	TraesCS2B03G0210400LC	TraesCS2B02G111700LC	+	RNA-directed DNA polymerase (reverse transcriptase)-related family protein	PF13966: zinc-binding in reverse transcriptase
chr2B	59.970283Mb	59.97934Mb	TraesCS2B03G0210500	TraesCS2B02G091600	+	Elongation factor 1 alpha	PF00009: Elongation factor Tu GTP binding domain; PF03144: Elongation factor Tu domain 2; PF03143: Elongation factor Tu C-terminal domain
chr2B	60.007487Mb	60.008633Mb	TraesCS2B03G0210600LC	TraesCS2B02G111800LC	-	Retrotransposon protein, putative, unclassified	null
chr2B	60.008658Mb	60.009821Mb	TraesCS2B03G0210700LC	TraesCS2B02G111900LC	-	Ta11-like non-LTR retrotransposon	PF14111: Domain of unknown function (DUF4283); PF14392: Zinc knuckle
chr2B	60.011181Mb	60.014676Mb	TraesCS2B03G0210800	TraesCS2B02G091700	+	FBD-associated F-box protein	PF00646: F-box domain; PF08387: FBD
chr2B	60.015808Mb	60.019727Mb	TraesCS2B03G0210900	TraesCS2B02G091800	-	ER membrane protein complex subunit 8/9-like protein	PF03665: Uncharacterised protein family (UPF0172)
chr2B	60.039781Mb	60.058294Mb	TraesCS2B03G0211000LC	TraesCS2B02G112100LC	+	Calcium-dependent lipid-binding (CaLB domain) family protein	null
chr2B	60.04928Mb	60.053386Mb	TraesCS2B03G0211100LC	TraesCS2B02G112000LC	-	rRNA N-glycosidase	null
chr2B	60.055938Mb	60.056372Mb	TraesCS2B03G0211200LC	TraesCS2B02G112200LC	-	GTPase Obg	null
chr2B	60.093993Mb	60.094358Mb	TraesCS2B03G0211300LC	TraesCS2B02G112300LC	-	Zinc finger protein 592	null
chr2B	60.094797Mb	60.095555Mb	TraesCS2B03G0211400LC	TraesCS2B02G112400LC	-	zinc-finger protein 1	null
chr2B	60.1404Mb	60.142147Mb	TraesCS2B03G0211500	TraesCS2B02G091900	-	CsAtPR5	null
chr2B	60.146942Mb	60.147928Mb	TraesCS2B03G0211600LC	TraesCS2B02G112500LC	+	Transposon protein, putative, Pong sub-class	PF04827: Plant transposon protein
chr2B	60.149687Mb	60.151395Mb	TraesCS2B03G0211700	TraesCS2B02G092000	+	Glycosyltransferase	PF00201: UDP-glucoronosyl and UDP-glucosyl transferase
chr2B	60.159245Mb	60.160991Mb	TraesCS2B03G0211800	TraesCS2B02G092100	+	Glycosyltransferase	PF00201: UDP-glucoronosyl and UDP-glucosyl transferase
chr2B	60.188238Mb	60.189531Mb	TraesCS2B03G0211900	TraesCS2B02G092200	+	Glycosyltransferase	PF00201: UDP-glucoronosyl and UDP-glucosyl transferase
chr2B	60.24982Mb	60.252337Mb	TraesCS2B03G0212000	TraesCS2B02G092300	+	transmembrane protein, putative (DUF594)	PF13968: Domain of unknown function (DUF4220); PF04578: Protein of unknown function, DUF594
chr2B	60.322988Mb	60.324304Mb	TraesCS2B03G0212100LC	TraesCS2B02G112600LC	+	Glycosyltransferase	null
chr2B	60.334429Mb	60.336978Mb	TraesCS2B03G0212200LC	TraesCS2B02G112700LC	-	Protein FAR1-RELATED SEQUENCE 5	PF03101: FAR1 DNA-binding domain; PF04434: SWIM zinc finger
chr2B	60.341726Mb	60.342046Mb	TraesCS2B03G0212300LC	TraesCS2B02G112800LC	-	GPI mannosyltransferase 1	null
chr2B	60.341841Mb	60.342032Mb	TraesCS2B03G0212400LC	TraesCS2B02G112900LC	+	Serine-rich family protein	null
chr2B	60.364964Mb	60.365149Mb	TraesCS2B03G0212500LC	TraesCS2B02G113000LC	+	Cytochrome b-c1 complex subunit 2, mitochondrial	null
chr2B	60.399508Mb	60.401809Mb	TraesCS2B03G0212600	TraesCS2B02G092400	+	transmembrane protein, putative (DUF594)	PF13968: Domain of unknown function (DUF4220); PF04578: Protein of unknown function, DUF594
chr2B	60.463976Mb	60.464287Mb	TraesCS2B03G0212700LC	TraesCS2B02G113100LC	+	RNA-directed DNA polymerase (Reverse transcriptase)	null
chr2B	60.508336Mb	60.509688Mb	TraesCS2B03G0212800LC	TraesCS2B02G113200LC	+	transmembrane protein, putative (DUF594)	PF13968: Domain of unknown function (DUF4220)
chr2B	60.522933Mb	60.523481Mb	TraesCS2B03G0212900	TraesCS2B02G092500	+	DNA topoisomerase	null
chr2B	60.528Mb	60.52871Mb	TraesCS2B03G0213000LC	TraesCS2B02G113300LC	-	Transposon protein, putative, Mutator sub-class	PF10551: MULE transposase domain
chr2B	60.530738Mb	60.53275Mb	TraesCS2B03G0213100	TraesCS2B02G092600	+	transmembrane protein, putative (DUF594)	PF13968: Domain of unknown function (DUF4220); PF04578: Protein of unknown function, DUF594
chr2B	60.550134Mb	60.553334Mb	TraesCS2B03G0213200LC	TraesCS2B02G113400LC	+	Ribonucleoside-diphosphate reductase	null
chr2B	60.561037Mb	60.564667Mb	TraesCS2B03G0213300LC	TraesCS2B02G113500LC	+	S-adenosyl-L-methionine-dependent methyltransferases superfamily protein	null
chr2B	60.565038Mb	60.573391Mb	TraesCS2B03G0213400	TraesCS2B02G092700	-	NAD-dependent protein deacetylase	PF02146: Sir2 family
chr2B	60.61034Mb	60.611152Mb	TraesCS2B03G0213500	TraesCS2B02G092800	-	Glycine-rich cell wall structural protein 2	null
chr2B	60.618425Mb	60.619744Mb	TraesCS2B03G0213600	TraesCS2B02G092900	-	Strictosidine synthase	PF03088: Strictosidine synthase
chr2B	60.675573Mb	60.676901Mb	TraesCS2B03G0213700	TraesCS2B02G093000	+	Strictosidine synthase	PF03088: Strictosidine synthase
chr2B	60.681151Mb	60.683222Mb	TraesCS2B03G0213800	TraesCS2B02G093100	+	Cytochrome P450, putative	PF00067: Cytochrome P450
chr2B	60.682678Mb	60.682881Mb	TraesCS2B03G0213900LC	TraesCS2B02G113600LC	-	ABC transporter B family member 4	null
chr2B	60.697624Mb	60.701825Mb	TraesCS2B03G0214000LC	TraesCS2B02G113700LC	+	Something about silencing protein sas10, putative	PF04000: Sas10/Utp3/C1D family
chr2B	60.70077Mb	60.701285Mb	TraesCS2B03G0214100LC	TraesCS2B02G113800LC	+	Retrotransposon protein, putative, unclassified	PF04195: Putative gypsy type transposon
chr2B	60.756115Mb	60.75746Mb	TraesCS2B03G0214200	TraesCS2B02G093200	+	Cytochrome P450 family protein	PF00067: Cytochrome P450
chr2B	60.757491Mb	60.758202Mb	TraesCS2B03G0214300	TraesCS2B02G093300	+	Cytochrome P450, putative	PF00067: Cytochrome P450
chr2B	60.764023Mb	60.764645Mb	TraesCS2B03G0214400LC	TraesCS2B02G113900LC	+	Cytochrome P450 family protein, expressed	PF00067: Cytochrome P450
chr2B	60.764764Mb	60.765207Mb	TraesCS2B03G0214500LC	TraesCS2B02G114000LC	+	Cytochrome P450, putative	PF00067: Cytochrome P450
chr2B	60.767412Mb	60.768041Mb	TraesCS2B03G0214600LC	TraesCS2B02G114100LC	-	F-box protein SKIP23	PF03478: Protein of unknown function (DUF295)
chr2B	60.796732Mb	60.800167Mb	TraesCS2B03G0214700	TraesCS2B02G093400	-	O-glucosyltransferase rumi	PF05686: Glycosyl transferase family 90
chr2B	60.811246Mb	60.811653Mb	TraesCS2B03G0214800LC	TraesCS2B02G114200LC	-	alpha/beta-Hydrolases superfamily protein	null
chr2B	60.814876Mb	60.816835Mb	TraesCS2B03G0214900LC	TraesCS2B02G114300LC	-	Sentrin-specific protease	PF02902: Ulp1 protease family, C-terminal catalytic domain
chr2B	60.820506Mb	60.821222Mb	TraesCS2B03G0215000LC	TraesCS2B02G114400LC	-	ATP-dependent DNA helicase PIF1	PF05970: PIF1-like helicase
chr2B	60.821821Mb	60.822537Mb	TraesCS2B03G0215100LC	TraesCS2B02G114500LC	-	Helicase-like protein	null
chr2B	60.823061Mb	60.823489Mb	TraesCS2B03G0215200LC	TraesCS2B02G114600LC	-	DNA-directed RNA polymerase subunit H	PF14214: Helitron helicase-like domain at N-terminus
chr2B	60.824452Mb	60.825354Mb	TraesCS2B03G0215300LC	TraesCS2B02G114700LC	-	AT hook motif-containing protein, putative, expressed	null
chr2B	61.065845Mb	61.066348Mb	TraesCS2B03G0215400LC	TraesCS2B02G114800LC	-	Transmembrane protease serine 11D	null
chr2B	61.084588Mb	61.085025Mb	TraesCS2B03G0215500LC	TraesCS2B02G114900LC	+	Porphobilinogen deaminase	null
chr2B	61.094569Mb	61.096547Mb	TraesCS2B03G0215600	TraesCS2B02G093500	+	Protein trichome birefringence	PF14416: PMR5 N terminal Domain; PF13839: GDSL/SGNH-like Acyl-Esterase family found in Pmr5 and Cas1p
chr2B	61.101669Mb	61.102001Mb	TraesCS2B03G0215700LC	TraesCS2B02G115000LC	+	Protein FAR1-RELATED SEQUENCE 5	null
chr2B	61.102496Mb	61.10284Mb	TraesCS2B03G0215800LC	TraesCS2B02G115100LC	+	post-illumination chlorophyll fluorescence increase	null
chr2B	61.113538Mb	61.114692Mb	TraesCS2B03G0215900	TraesCS2B02G093600	-	Mitochondrial transcription termination factor-like	PF02536: mTERF
chr2B	61.113788Mb	61.114122Mb	TraesCS2B03G0216000LC	TraesCS2B02G115200LC	+	UDP-N-acetylmuramoyl-L-alanyl-D-glutamate--2,6-diaminopimelate ligase	null
chr2B	61.119495Mb	61.120016Mb	TraesCS2B03G0216100LC	TraesCS2B02G115300LC	+	LINE-1 reverse transcriptase	PF00078: Reverse transcriptase (RNA-dependent DNA polymerase)
chr2B	61.12971Mb	61.130228Mb	TraesCS2B03G0216200LC	TraesCS2B02G115400LC	+	RNA-directed DNA polymerase (reverse transcriptase)-related family protein	PF13966: zinc-binding in reverse transcriptase
chr2B	61.13165Mb	61.133254Mb	TraesCS2B03G0216300	TraesCS2B02G093605	+	null	null
chr2B	61.188333Mb	61.188545Mb	TraesCS2B03G0216400LC	TraesCS2B02G115600LC	+	UDP-N-acetylmuramoyl-L-alanyl-D-glutamate--2,6-diaminopimelate ligase	null
chr2B	61.190568Mb	61.191005Mb	TraesCS2B03G0216500LC	TraesCS2B02G115700LC	+	Retrotransposon protein, putative, unclassified	PF00078: Reverse transcriptase (RNA-dependent DNA polymerase)
chr2B	61.191015Mb	61.191299Mb	TraesCS2B03G0216600LC	TraesCS2B02G115800LC	+	LINE-1 reverse transcriptase like	PF00078: Reverse transcriptase (RNA-dependent DNA polymerase)
chr2B	61.192419Mb	61.192874Mb	TraesCS2B03G0216700LC	TraesCS2B02G115900LC	+	RNA-directed DNA polymerase (reverse transcriptase)-related family protein	PF13966: zinc-binding in reverse transcriptase
chr2B	61.194172Mb	61.195609Mb	TraesCS2B03G0216800	TraesCS2B02G093613	+	null	null
chr2B	61.381876Mb	61.38333Mb	TraesCS2B03G0216900	TraesCS2B02G093700	-	F-box family protein	PF03478: Protein of unknown function (DUF295)
chr2B	61.414876Mb	61.41717Mb	TraesCS2B03G0217000	TraesCS2B02G093800	-	Repetitive proline-rich cell wall protein	null
chr2B	61.424225Mb	61.425148Mb	TraesCS2B03G0217100LC	TraesCS2B02G116100LC	+	Ta11-like non-LTR retrotransposon	null
chr2B	61.47135Mb	61.471724Mb	TraesCS2B03G0217200LC	TraesCS2B02G116200LC	+	F-box family protein	null
chr2B	61.472195Mb	61.473936Mb	TraesCS2B03G0217300	TraesCS2B02G093900	+	F-box/RNI superfamily protein	null
chr2B	61.48338Mb	61.483513Mb	TraesCS2B03G0217400LC	TraesCS2B02G116300LC	+	Transposon protein, putative, Mutator sub-class	null
chr2B	61.48388Mb	61.484602Mb	TraesCS2B03G0217500LC	TraesCS2B02G116400LC	+	Transposon protein, putative, Mutator sub-class	PF04434: SWIM zinc finger
chr2B	61.583852Mb	61.585133Mb	TraesCS2B03G0217600	TraesCS2B02G094000	+	Dof zinc finger protein	PF02701: Dof domain, zinc finger
chr2B	61.595803Mb	61.596258Mb	TraesCS2B03G0217700LC	TraesCS2B02G116500LC	-	DNA-directed RNA polymerase subunit beta	null
chr2B	61.604183Mb	61.604642Mb	TraesCS2B03G0217800LC	TraesCS2B02G116600LC	-	No-apical-meristem-associated carboxy-terminal domain protein	null
chr2B	61.669706Mb	61.674524Mb	TraesCS2B03G0217900	TraesCS2B02G094100	+	Kinase family protein	PF00582: Universal stress protein family; PF07714: Protein tyrosine kinase; PF04564: U-box domain
chr2B	61.674779Mb	61.678221Mb	TraesCS2B03G0218000	TraesCS2B02G094200	+	Peptide transporter family protein	null
chr2B	61.679891Mb	61.680166Mb	TraesCS2B03G0218100LC	TraesCS2B02G116700LC	+	UDP-N-acetylmuramate--L-alanine ligase	PF14111: Domain of unknown function (DUF4283)
chr2B	61.683631Mb	61.685343Mb	TraesCS2B03G0218200LC	TraesCS2B02G116800LC	+	Ribonuclease H-like superfamily protein	PF13966: zinc-binding in reverse transcriptase; PF13456: Reverse transcriptase-like
chr2B	61.68605Mb	61.691537Mb	TraesCS2B03G0218300	TraesCS2B02G094300	+	2-oxoglutarate dehydrogenase E1 component family protein	PF16078: 2-oxoglutarate dehydrogenase N-terminus; PF00676: Dehydrogenase E1 component; PF02779: Transketolase, pyrimidine binding domain; PF16870: 2-oxoglutarate dehydrogenase C-terminal
chr2B	61.69146Mb	61.694364Mb	TraesCS2B03G0218400	TraesCS2B02G094400	-	Kinase family protein	PF12819: Carbohydrate-binding protein of the ER; PF07714: Protein tyrosine kinase
chr2B	61.691709Mb	61.696992Mb	TraesCS2B03G0218500	TraesCS2B02G094500	+	Telomere repeat-binding factor like-protein	PF00249: Myb-like DNA-binding domain
chr2B	61.702831Mb	61.703744Mb	TraesCS2B03G0218600LC	TraesCS2B02G116900LC	-	Myb/SANT-like DNA-binding domain protein	PF12776: Myb/SANT-like DNA-binding domain
chr2B	61.704007Mb	61.718289Mb	TraesCS2B03G0218700LC	TraesCS2B02G117000LC	-	Transposase	PF13359: DDE superfamily endonuclease
chr2B	61.873259Mb	61.875998Mb	TraesCS2B03G0218800	TraesCS2B02G094600	+	P53/DNA damage-regulated protein	null
chr2B	61.905731Mb	61.911205Mb	TraesCS2B03G0218900	TraesCS2B02G094700	+	methyl-coenzyme M reductase II subunit gamma, putative (DUF3741)	PF14383: DUF761-associated sequence motif; PF12552: Protein of unknown function (DUF3741); PF14309: Domain of unknown function (DUF4378)
chr2B	61.913361Mb	61.914587Mb	TraesCS2B03G0219000LC	TraesCS2B02G117100LC	-	Pectate lyase	PF00544: Pectate lyase
chr2B	61.919353Mb	61.922428Mb	TraesCS2B03G0219100	TraesCS2B02G094800	-	LPS-induced tumor necrosis factor alpha factor	PF10601: LITAF-like zinc ribbon domain
chr2B	61.92761Mb	61.928152Mb	TraesCS2B03G0219200	TraesCS2B02G094900	-	Actin cross-linking protein, putative (DUF569)	PF04601: Domain of unknown function (DUF569)
chr2B	62.083058Mb	62.083493Mb	TraesCS2B03G0219300LC	TraesCS2B02G117200LC	-	RNA-directed DNA polymerase (Reverse transcriptase)	null
chr2B	62.169326Mb	62.171589Mb	TraesCS2B03G0219400	TraesCS2B02G095000	-	Actin cross-linking protein, putative (DUF569)	PF04601: Domain of unknown function (DUF569)
chr2B	62.173293Mb	62.173658Mb	TraesCS2B03G0219500LC	TraesCS2B02G117300LC	-	Retrotransposon protein, putative, unclassified	PF13456: Reverse transcriptase-like
chr2B	62.303565Mb	62.304581Mb	TraesCS2B03G0219600LC	TraesCS2B02G117400LC	+	Retrotransposon protein, putative, unclassified	PF13966: zinc-binding in reverse transcriptase
chr2B	62.307863Mb	62.308219Mb	TraesCS2B03G0219700LC	TraesCS2B02G117500LC	-	Retrovirus-related Pol polyprotein LINE-1	null
chr2B	62.308816Mb	62.319456Mb	TraesCS2B03G0219800	TraesCS2B02G095100	+	DNAJ heat shock N-terminal domain-containing protein-like	PF11926: Domain of unknown function (DUF3444)
chr2B	62.333756Mb	62.33461Mb	TraesCS2B03G0219900LC	TraesCS2B02G117600LC	+	Retrovirus-related Pol polyprotein from transposon TNT 1-94	PF14223: gag-polypeptide of LTR copia-type
chr2B	62.335901Mb	62.33629Mb	TraesCS2B03G0220000LC	TraesCS2B02G117700LC	+	Retrovirus-related Pol polyprotein from transposon TNT 1-94	null
chr2B	62.345996Mb	62.348332Mb	TraesCS2B03G0220100	TraesCS2B02G095200	-	Actin cross-linking protein, putative (DUF569)	PF04601: Domain of unknown function (DUF569)
chr2B	62.358047Mb	62.358382Mb	TraesCS2B03G0220200LC	TraesCS2B02G117800LC	+	S-locus lectin protein kinase family protein	null
chr2B	62.363532Mb	62.365567Mb	TraesCS2B03G0220300LC	TraesCS2B02G117900LC	-	actin cross-linking protein, putative (DUF569)	PF04601: Domain of unknown function (DUF569)
chr2B	62.531335Mb	62.531472Mb	TraesCS2B03G0220400LC	TraesCS2B02G118000LC	-	DNA-directed RNA polymerase subunit beta	PF00562: RNA polymerase Rpb2, domain 6
chr2B	62.549043Mb	62.550643Mb	TraesCS2B03G0220500	TraesCS2B02G095300	+	epstein-barr nuclear antigen	null
chr2B	62.635218Mb	62.635913Mb	TraesCS2B03G0220600LC	TraesCS2B02G118100LC	-	Retrovirus-related Pol polyprotein from transposon TNT 1-94	null
chr2B	62.636127Mb	62.636627Mb	TraesCS2B03G0220700LC	TraesCS2B02G118200LC	-	Retrovirus-related Pol polyprotein from transposon TNT 1-94	PF07727: Reverse transcriptase (RNA-dependent DNA polymerase)
chr2B	62.636756Mb	62.637109Mb	TraesCS2B03G0220800LC	TraesCS2B02G118300LC	-	Flap endonuclease 1	null
chr2B	62.64441Mb	62.645087Mb	TraesCS2B03G0220900LC	TraesCS2B02G118400LC	-	DNA damage-inducible protein 1	null
chr2B	62.749973Mb	62.750302Mb	TraesCS2B03G0221000LC	TraesCS2B02G118500LC	+	Cleft lip and palate transmembrane protein 1 homolog	null
chr2B	62.820259Mb	62.82057Mb	TraesCS2B03G0221100LC	TraesCS2B02G118600LC	+	Multidrug export protein MepA	null
chr2B	62.831916Mb	62.832882Mb	TraesCS2B03G0221200	TraesCS2B02G095400	-	actin cross-linking protein, putative (DUF569)	PF04601: Domain of unknown function (DUF569)
chr2B	62.987096Mb	62.989269Mb	TraesCS2B03G0221300LC	TraesCS2B02G118700LC	-	actin cross-linking protein (DUF569)	PF04601: Domain of unknown function (DUF569)
chr2B	63.014287Mb	63.019312Mb	TraesCS2B03G0221400	TraesCS2B02G095500	+	Kinase interacting (KIP1-like) family protein	PF07765: KIP1-like protein
chr2B	63.020997Mb	63.025766Mb	TraesCS2B03G0221500	TraesCS2B02G095600	+	Expansin protein	PF03330: Lytic transglycolase; PF01357: Pollen allergen
chr2B	63.02791Mb	63.030121Mb	TraesCS2B03G0221600	TraesCS2B02G095700	+	Expansin protein	PF03330: Lytic transglycolase; PF01357: Pollen allergen
chr2B	63.031559Mb	63.033085Mb	TraesCS2B03G0221700LC	TraesCS2B02G118800LC	-	sorting nexin 2B	null
chr2B	63.031616Mb	63.032995Mb	TraesCS2B03G0221800	TraesCS2B02G095800	+	UDP-Glycosyltransferase	PF00201: UDP-glucoronosyl and UDP-glucosyl transferase
chr2B	63.108202Mb	63.113238Mb	TraesCS2B03G0221900LC	TraesCS2B02G118900LC	+	E3 ubiquitin-protein ligase upl3	null
chr2B	63.118015Mb	63.120393Mb	TraesCS2B03G0222000	TraesCS2B02G095900	+	Transcription factor	null
chr2B	63.153971Mb	63.154258Mb	TraesCS2B03G0222100LC	TraesCS2B02G119000LC	+	Leucine--tRNA ligase	null
chr2B	63.156709Mb	63.15696Mb	TraesCS2B03G0222200LC	TraesCS2B02G119100LC	-	Transposon protein, putative, Mutator sub-class	null
chr2B	63.157103Mb	63.157681Mb	TraesCS2B03G0222300LC	TraesCS2B02G119200LC	-	Serine/threonine protein phosphatase 7 long form isogeny	PF10536: Plant mobile domain
chr2B	63.165516Mb	63.16867Mb	TraesCS2B03G0222400	TraesCS2B02G096000	-	Protein kinase-like protein	PF07714: Protein tyrosine kinase
chr2B	63.222271Mb	63.222471Mb	TraesCS2B03G0222500LC	TraesCS2B02G119300LC	+	Protein kinase	null
chr2B	63.365825Mb	63.369904Mb	TraesCS2B03G0222600	TraesCSU02G196100	-	Pseudo-response regulator	PF00072: Response regulator receiver domain; PF06203: CCT motif
chr2B	63.367059Mb	63.369877Mb	TraesCS2B03G0222700	TraesCSU02G221500	-	Pseudo-response regulator	PF00072: Response regulator receiver domain
chr2B	63.367187Mb	63.468933Mb	TraesCS2B03G0222800	TraesCSU02G199500	-	Pseudo-response regulator	PF00072: Response regulator receiver domain
chr2B	63.370499Mb	63.37159Mb	TraesCS2B03G0222900LC	TraesCSU02G534300LC	+	LINE-1 reverse transcriptase-like protein	PF00078: Reverse transcriptase (RNA-dependent DNA polymerase)
chr2B	63.379645Mb	63.380079Mb	TraesCS2B03G0223000LC	TraesCSU02G029100LC	+	Voltage-dependent calcium channel type A subunit alpha-1	null
chr2B	63.433868Mb	63.434176Mb	TraesCS2B03G0223100LC	TraesCS2B02G119400LC	+	Pentatricopeptide repeat (PPR) superfamily protein	null
chr2B	63.765394Mb	63.770761Mb	TraesCS2B03G0223200	TraesCS2B02G096100	+	Sporulation protein RMD1	PF02582: Uncharacterised ACR, YagE family COG1723
chr2B	63.771237Mb	63.775184Mb	TraesCS2B03G0223300	TraesCS2B02G096200	+	Ascorbate peroxidase	PF00141: Peroxidase
chr2B	63.77561Mb	63.778362Mb	TraesCS2B03G0223400	TraesCS2B02G096300	+	Arogenate dehydratase	PF00800: Prephenate dehydratase
chr2B	63.778886Mb	63.779608Mb	TraesCS2B03G0223500LC	TraesCS2B02G119500LC	-	Retrotransposon protein, putative, unclassified	PF13966: zinc-binding in reverse transcriptase
chr2B	63.779684Mb	63.780079Mb	TraesCS2B03G0223600LC	TraesCS2B02G119600LC	-	Retrotransposon protein, putative, unclassified, expressed	null
chr2B	63.816476Mb	63.842255Mb	TraesCS2B03G0223700LC	TraesCSU02G662900LC	-	Metallothionein	null
chr2B	63.840893Mb	63.842255Mb	TraesCS2B03G0223800LC	TraesCS2B02G119700LC	-	Metallothionein	null
chr2B	63.938164Mb	63.938821Mb	TraesCS2B03G0223900LC	TraesCS2B02G119900LC	-	Tapetum determinant 1	null
chr2B	64.087262Mb	64.087474Mb	TraesCS2B03G0224000LC	TraesCS2B02G119800LC	+	Zinc finger MYM-type protein 1	PF05699: hAT family C-terminal dimerisation region
chr2B	64.087262Mb	64.087474Mb	TraesCS2B03G0224100LC	TraesCSU02G557500LC	+	Zinc finger MYM-type protein 1	PF05699: hAT family C-terminal dimerisation region
chr2B	64.090933Mb	64.091295Mb	TraesCS2B03G0224200LC	TraesCSU02G464200LC	-	Protein tapetum determinant 1	null
chr2B	64.249906Mb	64.250118Mb	TraesCS2B03G0224300LC	TraesCS2B02G120000LC	+	Zinc finger MYM-type protein 1	PF05699: hAT family C-terminal dimerisation region
chr2B	64.25333Mb	64.254407Mb	TraesCS2B03G0224400	TraesCS2B02G096400	-	Tapetum determinant 1	null
chr2B	64.314527Mb	64.317788Mb	TraesCS2B03G0224500	TraesCS2B02G096500	-	UvrABC system protein C	PF14520: Helix-hairpin-helix domain
chr2B	64.323265Mb	64.325816Mb	TraesCS2B03G0224600	TraesCS2B02G096600	-	Serine/threonine-protein kinase ATM	PF00855: PWWP domain
chr2B	64.43811Mb	64.440396Mb	TraesCS2B03G0224700	TraesCS2B02G096700	+	Glycosyltransferases	PF03360: Glycosyltransferase family 43
chr2B	64.445011Mb	64.445905Mb	TraesCS2B03G0224800LC	TraesCS2B02G120100LC	-	BED zinc finger,hAT family dimerization domain	PF05699: hAT family C-terminal dimerisation region
chr2B	64.450493Mb	64.45087Mb	TraesCS2B03G0224900LC	TraesCS2B02G120200LC	+	Retrovirus-related Pol polyprotein LINE-1	null
chr2B	64.454398Mb	64.456636Mb	TraesCS2B03G0225000	TraesCS2B02G096800	-	Glycosyltransferases	PF03360: Glycosyltransferase family 43
chr2B	64.57873Mb	64.580793Mb	TraesCS2B03G0225100LC	TraesCS2B02G120300LC	+	F-box family protein	null
chr2B	64.633675Mb	64.634282Mb	TraesCS2B03G0225200LC	TraesCS2B02G120400LC	+	Transposon protein, putative, Mutator sub-class, expressed	null
chr2B	64.653594Mb	64.655732Mb	TraesCS2B03G0225300	TraesCS2B02G096900	+	F-box family protein	PF08387: FBD
chr2B	64.6632Mb	64.663508Mb	TraesCS2B03G0225400LC	TraesCS2B02G120500LC	-	Carboxypeptidase	null
chr2B	64.688639Mb	64.690144Mb	TraesCS2B03G0225500LC	TraesCS2B02G120600LC	-	Structural maintenance of chromosomes (SMC) family protein	PF07762: Protein of unknown function (DUF1618)
chr2B	64.696231Mb	64.69664Mb	TraesCS2B03G0225600LC	TraesCS2B02G120700LC	-	Kinase family protein	PF07714: Protein tyrosine kinase
chr2B	64.6967Mb	64.697Mb	TraesCS2B03G0225700LC	TraesCS2B02G120800LC	-	Protein kinase family protein, putative, expressed	null
chr2B	64.700662Mb	64.701114Mb	TraesCS2B03G0225800LC	TraesCS2B02G120900LC	-	ATP-dependent protease ATPase subunit HslU	null
chr2B	64.702278Mb	64.702895Mb	TraesCS2B03G0225900LC	TraesCS2B02G121000LC	-	ATP-dependent protease ATPase subunit HslU	null
chr2B	64.709083Mb	64.712659Mb	TraesCS2B03G0226000	TraesCS2B02G097000	+	Pyridoxal 5'-phosphate synthase subunit PdxT	PF07762: Protein of unknown function (DUF1618)
chr2B	64.957051Mb	64.960354Mb	TraesCS2B03G0226100	TraesCS2B02G097100	+	Elongation factor 1-alpha	PF00009: Elongation factor Tu GTP binding domain; PF03144: Elongation factor Tu domain 2; PF03143: Elongation factor Tu C-terminal domain
chr2B	65.038176Mb	65.039549Mb	TraesCS2B03G0226200	TraesCS2B02G097200	+	Nuclear pore complex protein NUP205	null
chr2B	65.188826Mb	65.19248Mb	TraesCS2B03G0226300	TraesCS2B02G097300	+	Elongation factor 1-alpha	PF00009: Elongation factor Tu GTP binding domain; PF03144: Elongation factor Tu domain 2; PF03143: Elongation factor Tu C-terminal domain
chr2B	65.191424Mb	65.19175Mb	TraesCS2B03G0226400LC	TraesCS2B02G121100LC	-	Phospho-N-acetylmuramoyl-pentapeptide-transferase	null
chr2B	65.194272Mb	65.195153Mb	TraesCS2B03G0226500LC	TraesCS2B02G121200LC	-	Polynucleotidyl transferase, ribonuclease H-like superfamily protein	PF13456: Reverse transcriptase-like
chr2B	65.201767Mb	65.207324Mb	TraesCS2B03G0226600	TraesCS2B02G097400	-	Yellow stripe-like transporter 12	PF03169: OPT oligopeptide transporter protein
chr2B	65.201942Mb	65.202133Mb	TraesCS2B03G0226700	TraesCS2B02G097500	+	Urease subunit gamma	null
chr2B	65.209761Mb	65.21373Mb	TraesCS2B03G0226800	TraesCS2B02G097600	-	Yellow stripe-like transporter 12	PF03169: OPT oligopeptide transporter protein
chr2B	65.209792Mb	65.209983Mb	TraesCS2B03G0226900	TraesCS2B02G097700	+	Urease subunit gamma	null
chr2B	65.211635Mb	65.211949Mb	TraesCS2B03G0227000LC	TraesCS2B02G121300LC	+	Phosphate acyltransferase	null
chr2B	65.216529Mb	65.219835Mb	TraesCS2B03G0227100	TraesCS2B02G097800	-	MLO-like protein	PF03094: Mlo family
chr2B	65.315357Mb	65.318657Mb	TraesCS2B03G0227200	TraesCS2B02G097900	-	MLO-like protein	PF03094: Mlo family
chr2B	65.324158Mb	65.325001Mb	TraesCS2B03G0227300LC	TraesCS2B02G121400LC	+	Peroxidase	null
chr2B	65.326272Mb	65.327571Mb	TraesCS2B03G0227400LC	TraesCS2B02G121500LC	-	F-box domain containing protein, expressed	null
chr2B	65.451616Mb	65.45244Mb	TraesCS2B03G0227500LC	TraesCS2B02G121600LC	+	No-apical-meristem-associated carboxy-terminal domain protein	PF14303: No apical meristem-associated C-terminal domain
chr2B	65.608446Mb	65.608769Mb	TraesCS2B03G0227600LC	TraesCS2B02G121700LC	+	SPOC domain / Transcription elongation factor S-II protein	null
chr2B	65.620755Mb	65.62293Mb	TraesCS2B03G0227700	TraesCS2B02G098000	-	F-box family protein	null
chr2B	65.626437Mb	65.627917Mb	TraesCS2B03G0227800	TraesCS2B02G098100	-	Peroxidase	PF00141: Peroxidase
chr2B	65.771201Mb	65.773759Mb	TraesCS2B03G0227900	TraesCS2B02G098200	-	Peroxidase	PF00141: Peroxidase
chr2B	65.830762Mb	65.833045Mb	TraesCS2B03G0228000	TraesCS2B02G098300	-	F-box family protein	null
chr2B	65.844378Mb	65.844878Mb	TraesCS2B03G0228100LC	TraesCS2B02G121800LC	+	RNA-directed DNA polymerase (reverse transcriptase)-related family protein	PF13966: zinc-binding in reverse transcriptase
chr2B	65.844923Mb	65.846701Mb	TraesCS2B03G0228200	TraesCS2B02G098400	-	Peroxidase	PF00141: Peroxidase
chr2B	65.855818Mb	65.859806Mb	TraesCS2B03G0228300	TraesCS2B02G098500	+	Phosphoinositide phospholipase C	PF00388: Phosphatidylinositol-specific phospholipase C, X domain; PF00387: Phosphatidylinositol-specific phospholipase C, Y domain; PF00168: C2 domain

## Sheet: DW-FD-2B
Supplement Table 4 Gene and functional annotation on the reference genome of Durum Wheat within the localization interval
Chrom	Start	END	Function description
TRITD2Bv1G022480	48411409	48412225	description=transmembrane protein%2C putative (DUF1218)
TRITD2Bv1G022500	48533666	48538681	description=Receptor-like protein kinase
TRITD2Bv1G022530	48579379	48579588	description=Citrate-binding protein G
TRITD2Bv1G022540	48590701	48592434	description=Leucine-rich repeat receptor-like protein kinase family protein
TRITD2Bv1G022560	48601665	48602983	description=Glycosyltransferase
TRITD2Bv1G022580	48663454	48664424	description=5'-3' exoribonuclease 3
TRITD2Bv1G022590	48671934	48674434	description=F-box family protein
TRITD2Bv1G022600	48677809	48680301	description=Ribosomal RNA apurinic site specific lyase
TRITD2Bv1G022610	48742441	48747229	description=Cytochrome P450 family protein%2C expressed
TRITD2Bv1G022620	48842847	48844791	description=5'-3' exoribonuclease 3 G
TRITD2Bv1G022680	48853957	48854262	description=Alpha/beta-Hydrolases superfamily protein
TRITD2Bv1G022690	48887679	48888179	description=Glycosyltransferase
TRITD2Bv1G022750	48980413	48982905	description=Ubiquitin thioesterase
TRITD2Bv1G022760	49039429	49045100	description=Ubiquitin thioesterase
TRITD2Bv1G022790	49097947	49099088	description=F-box domain containing protein%2C expressed TE?
TRITD2Bv1G022800	49107658	49109206	description=F-box domain containing protein%2C expressed
TRITD2Bv1G022870	49178559	49180154	description=CASP-like protein
TRITD2Bv1G022880	49181382	49182108	description=Ubiquitin thioesterase
TRITD2Bv1G023030	49648463	49651821	description=Acetyltransferase component of pyruvate dehydrogenase complex
TRITD2Bv1G023180	50168856	50171173	description=BTB/POZ and MATH domain-containing protein 2
TRITD2Bv1G023200	50202596	50206173	description=Ubiquitin thioesterase
TRITD2Bv1G023370	50803896	50804508	description=F-box family protein
TRITD2Bv1G023420	50927218	50927856	description=Auxin binding protein G
TRITD2Bv1G023500	51418290	51419501	description=Acyl-[acyl-carrier-protein] desaturase
TRITD2Bv1G023590	51589833	51591395	description=F-box family protein
TRITD2Bv1G023600	51599990	51604293	description=Methyl-CpG-binding domain protein
TRITD2Bv1G023620	51699321	51699899	description=WEAK CHLOROPLAST MOVEMENT UNDER BLUE LIGHT-like protein (DUF827) G
TRITD2Bv1G023710	51833444	51834438	description=Acyl-[acyl-carrier-protein] desaturase
TRITD2Bv1G023750	51930742	51932288	description=carboxyl-terminal peptidase%2C putative (DUF239)
TRITD2Bv1G023810	52053387	52056573	description=IAA-amino acid hydrolase ILR1
TRITD2Bv1G023870	52211740	52213004	description=carboxyl-terminal peptidase (DUF239)
TRITD2Bv1G023880	52228952	52231303	description=1-deoxy-D-xylulose-5-phosphate synthase%2C Transketolase
TRITD2Bv1G023960	52298089	52299612	description=IAA-amino acid hydrolase ILR1
TRITD2Bv1G023980	52333283	52333681	description=RING/U-box superfamily protein G
TRITD2Bv1G024010	52358419	52362291	description=Amine oxidase
TRITD2Bv1G024070	52408836	52410522	description=Cytochrome P450
TRITD2Bv1G024140	52557606	52565880	description=Elongation factor 1 alpha
TRITD2Bv1G024160	52603923	52607097	description=ER membrane protein complex subunit 8/9-like protein
TRITD2Bv1G024250	52765770	52767203	description=Glycosyltransferase
TRITD2Bv1G024260	52775355	52776872	description=Glycosyltransferase
TRITD2Bv1G024310	52905557	52907101	description=transmembrane protein%2C putative (DUF594)
TRITD2Bv1G024350	52972529	52979790	description=NAD-dependent protein deacetylase
TRITD2Bv1G024370	53058437	53059554	description=Strictosidine synthase
TRITD2Bv1G024390	53091062	53091653	description=S-adenosyl-L-methionine-dependent methyltransferases superfamily protein G
TRITD2Bv1G024420	53123750	53126879	description=NAD(P)-linked oxidoreductase superfamily protein
TRITD2Bv1G024530	53299696	53300813	description=Strictosidine synthase
TRITD2Bv1G024540	53321869	53322837	description=Cytochrome P450 family protein
TRITD2Bv1G024560	53395280	53396625	description=Cytochrome P450 family protein
TRITD2Bv1G024600	53434297	53437571	description=O-glucosyltransferase rumi
TRITD2Bv1G024670	53700992	53702698	description=Protein trichome birefringence
TRITD2Bv1G024710	53717568	53718230	description=Mitochondrial transcription termination factor-like
TRITD2Bv1G024780	53935862	53937040	description=F-box protein
TRITD2Bv1G024820	53990812	53991973	description=F-box/RNI superfamily protein TE?
TRITD2Bv1G024840	54094732	54095703	description=Dof zinc finger protein
TRITD2Bv1G024890	54185983	54189881	description=Kinase family protein
TRITD2Bv1G024900	54190770	54193254	description=Peptide transporter family protein G
TRITD2Bv1G024910	54205445	54215896	description=2-oxoglutarate dehydrogenase E1 component family protein
TRITD2Bv1G024930	54218947	54221139	description=Telomere repeat-binding factor like-protein
TRITD2Bv1G024940	54227301	54227738	gene_id=TRITD2Bv1G024940
TRITD2Bv1G024990	54448610	54449770	description=P53/DNA damage-regulated protein G
TRITD2Bv1G025000	54462506	54466356	description=methyl-coenzyme M reductase II subunit gamma%2C putative (DUF3741)
TRITD2Bv1G025010	54470422	54470866	description=Pectate lyase
TRITD2Bv1G025030	54509090	54509426	description=LITAF-domain-containing protein
TRITD2Bv1G025040	54511490	54511975	description=LITAF-domain-containing protein G
TRITD2Bv1G025080	54879279	54880834	description=Cyclin-dependent kinase-like 1 G
TRITD2Bv1G025150	55299237	55299887	description=Phosphatidylinositol 4-phosphate 5-kinase 4
TRITD2Bv1G025260	55902135	55906359	description=Kinase interacting (KIP1-like) family protein
TRITD2Bv1G025290	55922291	55922968	description=Expansin protein
TRITD2Bv1G025300	55925560	55926680	description=Expansin protein
TRITD2Bv1G025310	55929180	55931235	description=Expansin protein
TRITD2Bv1G025330	55932837	55934216	description=UDP-Glycosyltransferase
TRITD2Bv1G025340	56011401	56013178	description=Transcription factor
TRITD2Bv1G025350	56053235	56055910	description=Protein kinase-like protein
TRITD2Bv1G025480	56530134	56533038	description=Peroxidase family protein
TRITD2Bv1G025490	56534421	56536712	description=Arogenate dehydratase
TRITD2Bv1G025510	56566914	56567581	description=Tapetum determinant 1 G
TRITD2Bv1G025530	56650689	56652578	description=UvrABC system protein C
TRITD2Bv1G025540	56658223	56660088	description=Serine/threonine-protein kinase ATM
TRITD2Bv1G025590	56772170	56774159	description=Glycosyltransferases
TRITD2Bv1G025600	56779627	56781372	description=Glycosyltransferases
TRITD2Bv1G025650	56953213	56954836	description=F-box family protein
TRITD2Bv1G025720	57177759	57178235	description=Elongation factor 1-alpha
TRITD2Bv1G025740	57262710	57266846	description=Yellow stripe-like transporter 12
TRITD2Bv1G025750	57262741	57262932	description=Urease subunit gamma G
TRITD2Bv1G025770	57270268	57273322	description=Yellow stripe-like transporter 12
TRITD2Bv1G025780	57275377	57278465	description=MLO-like protein
TRITD2Bv1G025970	57588408	57589364	description=Peroxidase
TRITD2Bv1G025980	57599207	57601266	description=Phosphoinositide phospholipase C

## Sheet: CS-HD-2B.1
Supplement Table 4 Gene and functional annotation on the reference genome of Chinese Spring within the localization interval
Chrom	Start	END	Gene03G	Gene02G	Strand	Function description	Domain
chr2B	756.692248Mb	756.701531Mb	TraesCS2B03G1387000	TraesCS2B02G552400	-	DNA-directed RNA polymerase subunit beta	PF04563: RNA polymerase beta subunit; PF04561: RNA polymerase Rpb2, domain 2; PF04565: RNA polymerase Rpb2, domain 3; PF04566: RNA polymerase Rpb2, domain 4; PF04567: RNA polymerase Rpb2, domain 5; PF00562: RNA polymerase Rpb2, domain 6; PF04560: RNA polymerase Rpb2, domain 7
chr2B	756.739248Mb	756.740892Mb	TraesCS2B03G1387100LC	TraesCS2B02G824000LC	+	Peptide chain release factor 1	null
chr2B	756.745505Mb	756.745972Mb	TraesCS2B03G1387200LC	TraesCS2B02G824100LC	+	histone acetyltransferase of the CBP family 12	null
chr2B	756.751261Mb	756.751815Mb	TraesCS2B03G1387300LC	TraesCS2B02G824200LC	-	Retrovirus-related Pol polyprotein from transposon TNT 1-94	PF07727: Reverse transcriptase (RNA-dependent DNA polymerase)
chr2B	756.752173Mb	756.753099Mb	TraesCS2B03G1387400LC	TraesCS2B02G824300LC	-	Retrovirus-related Pol polyprotein from transposon TNT 1-94	null
chr2B	756.757403Mb	756.75884Mb	TraesCS2B03G1387500	TraesCS2B02G552500	+	Receptor-like protein kinase	PF00069: Protein kinase domain
chr2B	756.781521Mb	756.78312Mb	TraesCS2B03G1387600	TraesCS2B02G552600	+	Disease resistance protein RPM1	null

## Sheet: DW-HD-2B.1
Supplement Table 4 Gene and functional annotation on the reference genome of Durum Wheat within the localization interval
Chrom	Start	END	Function description
TRITD2Bv1G243300	734742123	734743939	description=DNA-directed RNA polymerase subunit beta
TRITD2Bv1G243310	734793122	734794463	description=Receptor-like protein kinase
TRITD2Bv1G243320	734804695	734810838	description=Disease resistance protein RPM1

[truncated: 8 more sheets: CS-HD-4B, DW-HD-4B, CS-KC-4B.2, DW-KC-4B.2, CS-KL-WR-4B.6, DW-KL-WR-4B.6, CS-KL-4B.2, DW-KL-4B.2]
