# Supplementary material for: QTL Mapping of Yield-Related Traits in Tetraploid Wheat Based on Wheat55K SNP Array
Source: Plants (Basel). 2024 May 7;13(10):1285. doi: 10.3390/plants13101285 (PMC11125051; doi:10.3390/plants13101285)
Supplement: Supplementary file 1 [file plants-13-01285-s001.zip › Supplementary Table 5.xlsx]

## Sheet: SL-1A
Supplement Table S5 The candidate genes in the localization interval were compared between Chinese Spring and Durum Wheat genomes
# BLASTN 2.12.0+
# Query: TraesCS1A03G0996600
# Database: SL-1A-DW.fa.TBtoolsDB
# 0 hits found
# BLASTN 2.12.0+
# Query: TraesCS1A03G0997400
# Database: SL-1A-DW.fa.TBtoolsDB
# 0 hits found
# BLASTN 2.12.0+
# Query: TraesCS1A03G0997800
# Database: SL-1A-DW.fa.TBtoolsDB
# Fields: query acc.ver, subject acc.ver, % identity, alignment length, mismatches, gap opens, q. start, q. end, s. start, s. end, evalue, bit score
# 5 hits found
TraesCS1A03G0997800	gene:TRITD1Av1G208490	97.418	2091	42	12	2349	4433	1848	3932	0	3552
TraesCS1A03G0997800	gene:TRITD1Av1G208490	98.833	1628	19	0	635	2262	725	2352	0	2902
TraesCS1A03G0997800	gene:TRITD1Av1G208490	98.218	954	17	0	2349	3302	2658	1705	0	1668
TraesCS1A03G0997800	gene:TRITD1Av1G208490	99.371	636	4	0	1	636	121	756	0	1153
TraesCS1A03G0997800	gene:TRITD1Av1G208490	93.395	651	32	11	1618	2262	2798	2153	0	953
# BLASTN 2.12.0+
# Query: TraesCS1A03G0998200
# Database: SL-1A-DW.fa.TBtoolsDB
# Fields: query acc.ver, subject acc.ver, % identity, alignment length, mismatches, gap opens, q. start, q. end, s. start, s. end, evalue, bit score
# 2 hits found
TraesCS1A03G0998200	gene:TRITD1Av1G208510	99.518	6843	26	4	1	6839	1004	7843	0	12447
TraesCS1A03G0998200	gene:TRITD1Av1G208510	99.429	1400	8	0	6869	8268	7842	9241	0	2542
# BLASTN 2.12.0+
# Query: TraesCS1A03G0998400
# Database: SL-1A-DW.fa.TBtoolsDB
# Fields: query acc.ver, subject acc.ver, % identity, alignment length, mismatches, gap opens, q. start, q. end, s. start, s. end, evalue, bit score
# 1 hits found
TraesCS1A03G0998400	gene:TRITD1Av1G208540	99.972	3606	1	0	1	3606	1	3606	0	6654
# BLASTN 2.12.0+
# Query: TraesCS1A03G0998500
# Database: SL-1A-DW.fa.TBtoolsDB
# Fields: query acc.ver, subject acc.ver, % identity, alignment length, mismatches, gap opens, q. start, q. end, s. start, s. end, evalue, bit score
# 2 hits found
TraesCS1A03G0998500	gene:TRITD1Av1G208550	99.941	1708	1	0	118	1825	1	1708	0	3149
TraesCS1A03G0998500	gene:TRITD1Av1G208560	78.788	594	87	25	896	1470	876	1449	1.16e-100	363
# BLASTN 2.12.0+
# Query: TraesCS1A03G0998600
# Database: SL-1A-DW.fa.TBtoolsDB
# Fields: query acc.ver, subject acc.ver, % identity, alignment length, mismatches, gap opens, q. start, q. end, s. start, s. end, evalue, bit score
# 2 hits found
TraesCS1A03G0998600	gene:TRITD1Av1G208560	99.945	1833	1	0	64	1896	1	1833	0	3380
TraesCS1A03G0998600	gene:TRITD1Av1G208550	91.111	180	16	0	939	1118	779	958	4e-65	244
# BLASTN 2.12.0+
# Query: TraesCS1A03G0998700
# Database: SL-1A-DW.fa.TBtoolsDB
# Fields: query acc.ver, subject acc.ver, % identity, alignment length, mismatches, gap opens, q. start, q. end, s. start, s. end, evalue, bit score
# 1 hits found
TraesCS1A03G0998700	gene:TRITD1Av1G208590	100	1095	0	0	36	1130	1	1095	0	2023
# BLASTN 2.12.0+
# Query: TraesCS1A03G0998900
# Database: SL-1A-DW.fa.TBtoolsDB
# 0 hits found
# BLASTN 2.12.0+
# Query: TraesCS1A03G0999000
# Database: SL-1A-DW.fa.TBtoolsDB
# Fields: query acc.ver, subject acc.ver, % identity, alignment length, mismatches, gap opens, q. start, q. end, s. start, s. end, evalue, bit score
# 1 hits found
TraesCS1A03G0999000	gene:TRITD1Av1G208600	100	714	0	0	22	735	1	714	0	1319
# BLASTN 2.12.0+
# Query: TraesCS1A03G0999100
# Database: SL-1A-DW.fa.TBtoolsDB
# Fields: query acc.ver, subject acc.ver, % identity, alignment length, mismatches, gap opens, q. start, q. end, s. start, s. end, evalue, bit score
# 1 hits found
TraesCS1A03G0999100	gene:TRITD1Av1G208610	100	621	0	0	115	735	1	621	0	1147
# BLASTN 2.12.0+
# Query: TraesCS1A03G0999300
# Database: SL-1A-DW.fa.TBtoolsDB
# Fields: query acc.ver, subject acc.ver, % identity, alignment length, mismatches, gap opens, q. start, q. end, s. start, s. end, evalue, bit score
# 3 hits found
TraesCS1A03G0999300	gene:TRITD1Av1G208620	79.666	359	51	14	250	602	21	363	2.62e-63	239
TraesCS1A03G0999300	gene:TRITD1Av1G219760	85.455	165	24	0	1404	1568	2749	2913	2.7e-43	172
TraesCS1A03G0999300	gene:TRITD1Av1G216510	77.64	161	18	13	1420	1575	700	847	4.68e-16	82.4
# BLASTN 2.12.0+
# Query: TraesCS1A03G1000000
# Database: SL-1A-DW.fa.TBtoolsDB
# Fields: query acc.ver, subject acc.ver, % identity, alignment length, mismatches, gap opens, q. start, q. end, s. start, s. end, evalue, bit score
# 1 hits found
TraesCS1A03G1000000	gene:TRITD1Av1G208620	91.237	194	13	3	360	551	278	469	3.49e-70	261
# BLASTN 2.12.0+
# Query: TraesCS1A03G1000100
# Database: SL-1A-DW.fa.TBtoolsDB
# Fields: query acc.ver, subject acc.ver, % identity, alignment length, mismatches, gap opens, q. start, q. end, s. start, s. end, evalue, bit score
# 1 hits found
TraesCS1A03G1000100	gene:TRITD1Av1G208620	80.378	423	51	15	156	569	79	478	1.35e-79	292
# BLASTN 2.12.0+
# Query: TraesCS1A03G1000300
# Database: SL-1A-DW.fa.TBtoolsDB
# 0 hits found
# BLASTN 2.12.0+
# Query: TraesCS1A03G1000400
# Database: SL-1A-DW.fa.TBtoolsDB
# 0 hits found
# BLASTN 2.12.0+
# Query: TraesCS1A03G1000900
# Database: SL-1A-DW.fa.TBtoolsDB
# Fields: query acc.ver, subject acc.ver, % identity, alignment length, mismatches, gap opens, q. start, q. end, s. start, s. end, evalue, bit score
# 1 hits found
TraesCS1A03G1000900	gene:TRITD1Av1G208990	92.188	192	15	0	18	209	63	254	3.16e-73	272
# BLASTN 2.12.0+
# Query: TraesCS1A03G1001000
# Database: SL-1A-DW.fa.TBtoolsDB
# 0 hits found
# BLASTN 2.12.0+
# Query: TraesCS1A03G1001200
# Database: SL-1A-DW.fa.TBtoolsDB
# 0 hits found
# BLASTN 2.12.0+
# Query: TraesCS1A03G1001400
# Database: SL-1A-DW.fa.TBtoolsDB
# 0 hits found
# BLASTN 2.12.0+
# Query: TraesCS1A03G1001500
# Database: SL-1A-DW.fa.TBtoolsDB
# 0 hits found
# BLASTN 2.12.0+
# Query: TraesCS1A03G1002200
# Database: SL-1A-DW.fa.TBtoolsDB
# 0 hits found
# BLASTN 2.12.0+
# Query: TraesCS1A03G1002300
# Database: SL-1A-DW.fa.TBtoolsDB
# 0 hits found
# BLASTN 2.12.0+
# Query: TraesCS1A03G1002400
# Database: SL-1A-DW.fa.TBtoolsDB
# 0 hits found
# BLASTN 2.12.0+
# Query: TraesCS1A03G1002500
# Database: SL-1A-DW.fa.TBtoolsDB
# 0 hits found
# BLASTN 2.12.0+
# Query: TraesCS1A03G1002600
# Database: SL-1A-DW.fa.TBtoolsDB
# 0 hits found
# BLASTN 2.12.0+
# Query: TraesCS1A03G1003200
# Database: SL-1A-DW.fa.TBtoolsDB
# 0 hits found
# BLASTN 2.12.0+
# Query: TraesCS1A03G1003300
# Database: SL-1A-DW.fa.TBtoolsDB
# 0 hits found
# BLASTN 2.12.0+
# Query: TraesCS1A03G1003700
# Database: SL-1A-DW.fa.TBtoolsDB
# 0 hits found
# BLASTN 2.12.0+
# Query: TraesCS1A03G1003800
# Database: SL-1A-DW.fa.TBtoolsDB
# 0 hits found
# BLASTN 2.12.0+
# Query: TraesCS1A03G1003900
# Database: SL-1A-DW.fa.TBtoolsDB
# 0 hits found
# BLASTN 2.12.0+
# Query: TraesCS1A03G1004000
# Database: SL-1A-DW.fa.TBtoolsDB
# 0 hits found
# BLASTN 2.12.0+
# Query: TraesCS1A03G1004100
# Database: SL-1A-DW.fa.TBtoolsDB
# 0 hits found
# BLASTN 2.12.0+
# Query: TraesCS1A03G1004200
# Database: SL-1A-DW.fa.TBtoolsDB
# 0 hits found
# BLASTN 2.12.0+
# Query: TraesCS1A03G1004600
# Database: SL-1A-DW.fa.TBtoolsDB
# 0 hits found
# BLASTN 2.12.0+
# Query: TraesCS1A03G1004700
# Database: SL-1A-DW.fa.TBtoolsDB
# 0 hits found
# BLASTN 2.12.0+
# Query: TraesCS1A03G1005000
# Database: SL-1A-DW.fa.TBtoolsDB
# Fields: query acc.ver, subject acc.ver, % identity, alignment length, mismatches, gap opens, q. start, q. end, s. start, s. end, evalue, bit score
# 1 hits found
TraesCS1A03G1005000	gene:TRITD1Av1G218930	99.643	2239	8	0	58	2296	1	2239	0	4091
# BLASTN 2.12.0+
# Query: TraesCS1A03G1005100
# Database: SL-1A-DW.fa.TBtoolsDB
# Fields: query acc.ver, subject acc.ver, % identity, alignment length, mismatches, gap opens, q. start, q. end, s. start, s. end, evalue, bit score
# 6 hits found
TraesCS1A03G1005100	gene:TRITD1Av1G218950	98.054	5654	103	6	1492	7139	1087	6739	0	9825
TraesCS1A03G1005100	gene:TRITD1Av1G218950	98.757	3619	32	2	7135	10740	15441	19059	0	6421
TraesCS1A03G1005100	gene:TRITD1Av1G218950	99.269	1094	8	0	273	1366	1	1094	0	1977
TraesCS1A03G1005100	gene:TRITD1Av1G218950	96.958	263	7	1	9048	9309	1499	1237	2.7e-123	440
TraesCS1A03G1005100	gene:TRITD1Av1G218950	95.769	260	10	1	1645	1904	17625	17367	1.27e-116	418
TraesCS1A03G1005100	gene:TRITD1Av1G218950	93.151	73	2	1	7103	7172	6667	6739	4.02e-22	104
# BLASTN 2.12.0+
# Query: TraesCS1A03G1005400
# Database: SL-1A-DW.fa.TBtoolsDB
# Fields: query acc.ver, subject acc.ver, % identity, alignment length, mismatches, gap opens, q. start, q. end, s. start, s. end, evalue, bit score
# 1 hits found
TraesCS1A03G1005400	gene:TRITD1Av1G218980	99.511	2046	10	0	1	2046	1	2046	0	3723
# BLASTN 2.12.0+
# Query: TraesCS1A03G1005500
# Database: SL-1A-DW.fa.TBtoolsDB
# Fields: query acc.ver, subject acc.ver, % identity, alignment length, mismatches, gap opens, q. start, q. end, s. start, s. end, evalue, bit score
# 1 hits found
TraesCS1A03G1005500	gene:TRITD1Av1G218990	99.698	2976	7	2	1	2975	668	3642	0	5445
# BLASTN 2.12.0+
# Query: TraesCS1A03G1005700
# Database: SL-1A-DW.fa.TBtoolsDB
# Fields: query acc.ver, subject acc.ver, % identity, alignment length, mismatches, gap opens, q. start, q. end, s. start, s. end, evalue, bit score
# 1 hits found
TraesCS1A03G1005700	gene:TRITD1Av1G219080	99.673	5503	15	3	161	5662	1	5501	0	10059
# BLASTN 2.12.0+
# Query: TraesCS1A03G1006100
# Database: SL-1A-DW.fa.TBtoolsDB
# Fields: query acc.ver, subject acc.ver, % identity, alignment length, mismatches, gap opens, q. start, q. end, s. start, s. end, evalue, bit score
# 1 hits found
TraesCS1A03G1006100	gene:TRITD1Av1G219100	99.741	1545	3	1	312	1856	1	1544	0	2830
# BLASTN 2.12.0+
# Query: TraesCS1A03G1006200
# Database: SL-1A-DW.fa.TBtoolsDB
# Fields: query acc.ver, subject acc.ver, % identity, alignment length, mismatches, gap opens, q. start, q. end, s. start, s. end, evalue, bit score
# 1 hits found
TraesCS1A03G1006200	gene:TRITD1Av1G219110	100	243	0	0	1	243	1	243	9.4e-128	449
# BLASTN 2.12.0+
# Query: TraesCS1A03G1006500
# Database: SL-1A-DW.fa.TBtoolsDB
# Fields: query acc.ver, subject acc.ver, % identity, alignment length, mismatches, gap opens, q. start, q. end, s. start, s. end, evalue, bit score
# 1 hits found
TraesCS1A03G1006500	gene:TRITD1Av1G219130	100	1202	0	0	1668	2869	1	1202	0	2220
# BLASTN 2.12.0+
# Query: TraesCS1A03G1006600
# Database: SL-1A-DW.fa.TBtoolsDB
# Fields: query acc.ver, subject acc.ver, % identity, alignment length, mismatches, gap opens, q. start, q. end, s. start, s. end, evalue, bit score
# 1 hits found
TraesCS1A03G1006600	gene:TRITD1Av1G219270	87.643	1222	118	21	433	1637	1	1206	0	1389
# BLASTN 2.12.0+
# Query: TraesCS1A03G1006700
# Database: SL-1A-DW.fa.TBtoolsDB
# Fields: query acc.ver, subject acc.ver, % identity, alignment length, mismatches, gap opens, q. start, q. end, s. start, s. end, evalue, bit score
# 2 hits found
TraesCS1A03G1006700	gene:TRITD1Av1G219210	99.194	2728	9	4	1454	4179	1231	3947	0	4903
TraesCS1A03G1006700	gene:TRITD1Av1G219210	99.834	1203	2	0	250	1452	1	1203	0	2211
# BLASTN 2.12.0+
# Query: TraesCS1A03G1006800
# Database: SL-1A-DW.fa.TBtoolsDB
# Fields: query acc.ver, subject acc.ver, % identity, alignment length, mismatches, gap opens, q. start, q. end, s. start, s. end, evalue, bit score
# 2 hits found
TraesCS1A03G1006800	gene:TRITD1Av1G219220	99.421	2589	7	2	1	2588	1	2582	0	4691
TraesCS1A03G1006800	gene:TRITD1Av1G219210	99.225	129	1	0	2885	3013	3947	3819	1.37e-61	233
# BLASTN 2.12.0+
# Query: TraesCS1A03G1007100
# Database: SL-1A-DW.fa.TBtoolsDB
# Fields: query acc.ver, subject acc.ver, % identity, alignment length, mismatches, gap opens, q. start, q. end, s. start, s. end, evalue, bit score
# 1 hits found
TraesCS1A03G1007100	gene:TRITD1Av1G219270	100	1206	0	0	158	1363	1	1206	0	2228
# BLASTN 2.12.0+
# Query: TraesCS1A03G1007700
# Database: SL-1A-DW.fa.TBtoolsDB
# Fields: query acc.ver, subject acc.ver, % identity, alignment length, mismatches, gap opens, q. start, q. end, s. start, s. end, evalue, bit score
# 1 hits found
TraesCS1A03G1007700	gene:TRITD1Av1G219390	99.316	2630	0	1	1	2630	1	2612	0	4741
# BLASTN 2.12.0+
# Query: TraesCS1A03G1007800
# Database: SL-1A-DW.fa.TBtoolsDB
# Fields: query acc.ver, subject acc.ver, % identity, alignment length, mismatches, gap opens, q. start, q. end, s. start, s. end, evalue, bit score
# 2 hits found
TraesCS1A03G1007800	gene:TRITD1Av1G219740	93.141	554	38	0	4512	5065	2320	2873	0	813
TraesCS1A03G1007800	gene:TRITD1Av1G219740	95.918	98	4	0	1	98	2223	2320	3.99e-39	159
# BLASTN 2.12.0+
# Query: TraesCS1A03G1007900
# Database: SL-1A-DW.fa.TBtoolsDB
# 0 hits found
# BLASTN 2.12.0+
# Query: TraesCS1A03G1008200
# Database: SL-1A-DW.fa.TBtoolsDB
# Fields: query acc.ver, subject acc.ver, % identity, alignment length, mismatches, gap opens, q. start, q. end, s. start, s. end, evalue, bit score
# 2 hits found
TraesCS1A03G1008200	gene:TRITD1Av1G219410	99.709	687	2	0	121	807	1	687	0	1258
TraesCS1A03G1008200	gene:TRITD1Av1G219740	91.844	564	37	2	121	675	1	564	0	778
# BLASTN 2.12.0+
# Query: TraesCS1A03G1008300
# Database: SL-1A-DW.fa.TBtoolsDB
# Fields: query acc.ver, subject acc.ver, % identity, alignment length, mismatches, gap opens, q. start, q. end, s. start, s. end, evalue, bit score
# 3 hits found
TraesCS1A03G1008300	gene:TRITD1Av1G219740	99.137	2085	18	0	90	2174	1	2085	0	3751
TraesCS1A03G1008300	gene:TRITD1Av1G219740	99.368	791	5	0	2411	3201	2083	2873	0	1434
TraesCS1A03G1008300	gene:TRITD1Av1G219410	91.667	564	38	2	90	653	1	555	0	773
# BLASTN 2.12.0+
# Query: TraesCS1A03G1008400
# Database: SL-1A-DW.fa.TBtoolsDB
# Fields: query acc.ver, subject acc.ver, % identity, alignment length, mismatches, gap opens, q. start, q. end, s. start, s. end, evalue, bit score
# 8 hits found
TraesCS1A03G1008400	gene:TRITD1Av1G219760	100	4273	0	0	216	4488	1	4273	0	7891
TraesCS1A03G1008400	gene:TRITD1Av1G218490	90.361	166	16	0	2964	3129	5221	5386	6.09e-57	219
TraesCS1A03G1008400	gene:TRITD1Av1G218490	90.361	166	16	0	2964	3129	12605	12770	6.09e-57	219
TraesCS1A03G1008400	gene:TRITD1Av1G218480	88.554	166	17	2	2964	3129	15969	16132	2.21e-51	200
TraesCS1A03G1008400	gene:TRITD1Av1G215920	88.095	168	19	1	2961	3128	22463	22629	7.93e-51	198
TraesCS1A03G1008400	gene:TRITD1Av1G218520	94.444	108	6	0	3022	3129	1284	1177	2.24e-41	167
TraesCS1A03G1008400	gene:TRITD1Av1G216430	85.03	167	20	4	2964	3129	2359	2521	8.04e-41	165
TraesCS1A03G1008400	gene:TRITD1Av1G216510	79.87	154	13	11	2988	3136	708	848	2.98e-20	97.1
# BLASTN 2.12.0+
# Query: TraesCS1A03G1008600
# Database: SL-1A-DW.fa.TBtoolsDB
# Fields: query acc.ver, subject acc.ver, % identity, alignment length, mismatches, gap opens, q. start, q. end, s. start, s. end, evalue, bit score
# 1 hits found
TraesCS1A03G1008600	gene:TRITD1Av1G219770	100	2166	0	0	74	2239	1	2166	0	4000
# BLASTN 2.12.0+
# Query: TraesCS1A03G1008900
# Database: SL-1A-DW.fa.TBtoolsDB
# Fields: query acc.ver, subject acc.ver, % identity, alignment length, mismatches, gap opens, q. start, q. end, s. start, s. end, evalue, bit score
# 12 hits found
TraesCS1A03G1008900	gene:TRITD1Av1G219870	99.931	7275	5	0	145	7419	1	7275	0	13407
TraesCS1A03G1008900	gene:TRITD1Av1G219870	97.23	361	10	0	6692	7052	1421	1781	1.84e-174	612
TraesCS1A03G1008900	gene:TRITD1Av1G219870	97.23	361	10	0	1565	1925	6548	6908	1.84e-174	612
TraesCS1A03G1008900	gene:TRITD1Av1G219850	100	2189	0	0	10728	12916	2189	1	0	4043
TraesCS1A03G1008900	gene:TRITD1Av1G215920	80.08	999	167	29	16373	17358	16392	15413	0	713
TraesCS1A03G1008900	gene:TRITD1Av1G215920	79.68	999	171	29	16373	17358	6807	5828	0	691
TraesCS1A03G1008900	gene:TRITD1Av1G215920	86.321	424	50	7	14447	14865	18153	17733	3.29e-127	455
TraesCS1A03G1008900	gene:TRITD1Av1G215920	86.085	424	51	7	14447	14865	8385	7965	1.53e-125	449
TraesCS1A03G1008900	gene:TRITD1Av1G215920	78.356	596	110	16	15740	16326	16967	16382	4.41e-101	368
TraesCS1A03G1008900	gene:TRITD1Av1G215920	77.554	597	114	17	15740	16326	7383	6797	2.67e-93	342
TraesCS1A03G1008900	gene:TRITD1Av1G213520	79.96	998	171	25	16373	17359	15811	14832	0	708
TraesCS1A03G1008900	gene:TRITD1Av1G213520	83.585	463	62	12	14447	14900	17396	16939	3.34e-117	422
# BLASTN 2.12.0+
# Query: TraesCS1A03G1009100
# Database: SL-1A-DW.fa.TBtoolsDB
# Fields: query acc.ver, subject acc.ver, % identity, alignment length, mismatches, gap opens, q. start, q. end, s. start, s. end, evalue, bit score
# 1 hits found
TraesCS1A03G1009100	gene:TRITD1Av1G219850	100	1144	0	0	1	1144	1	1144	0	2113
# BLASTN 2.12.0+
# Query: TraesCS1A03G1009400
# Database: SL-1A-DW.fa.TBtoolsDB
# Fields: query acc.ver, subject acc.ver, % identity, alignment length, mismatches, gap opens, q. start, q. end, s. start, s. end, evalue, bit score
# 3 hits found
TraesCS1A03G1009400	gene:TRITD1Av1G219880	99.898	2932	3	0	4	2935	1	2932	0	5398
TraesCS1A03G1009400	gene:TRITD1Av1G219880	90.833	240	20	2	828	1065	579	818	1.14e-87	320
TraesCS1A03G1009400	gene:TRITD1Av1G219880	90.833	240	20	2	582	821	825	1062	1.14e-87	320
# BLASTN 2.12.0+
# Query: TraesCS1A03G1009900
# Database: SL-1A-DW.fa.TBtoolsDB
# Fields: query acc.ver, subject acc.ver, % identity, alignment length, mismatches, gap opens, q. start, q. end, s. start, s. end, evalue, bit score
# 2 hits found
TraesCS1A03G1009900	gene:TRITD1Av1G219920	100	1563	0	0	1	1563	3050	4612	0	2887
TraesCS1A03G1009900	gene:TRITD1Av1G208960	79.87	1386	231	39	52	1416	97	1455	0	970
# BLASTN 2.12.0+
# Query: TraesCS1A03G1010200
# Database: SL-1A-DW.fa.TBtoolsDB
# 0 hits found
# BLASTN 2.12.0+
# Query: TraesCS1A03G1010300
# Database: SL-1A-DW.fa.TBtoolsDB
# Fields: query acc.ver, subject acc.ver, % identity, alignment length, mismatches, gap opens, q. start, q. end, s. start, s. end, evalue, bit score
# 7 hits found
TraesCS1A03G1010300	gene:TRITD1Av1G220000	99.977	4389	1	0	127	4515	1	4389	0	8100
TraesCS1A03G1010300	gene:TRITD1Av1G220000	93.056	144	10	0	3639	3782	2772	2915	9.67e-55	211
TraesCS1A03G1010300	gene:TRITD1Av1G220000	93.056	144	10	0	2898	3041	3513	3656	9.67e-55	211
TraesCS1A03G1010300	gene:TRITD1Av1G220000	89.041	146	16	0	4182	4327	3914	4059	7.58e-46	182
TraesCS1A03G1010300	gene:TRITD1Av1G220000	89.041	146	16	0	4040	4185	4056	4201	7.58e-46	182
TraesCS1A03G1010300	gene:TRITD1Av1G220000	91.892	74	6	0	3513	3586	2700	2773	1.69e-22	104
TraesCS1A03G1010300	gene:TRITD1Av1G220000	91.892	74	6	0	2826	2899	3387	3460	1.69e-22	104
# BLASTN 2.12.0+
# Query: TraesCS1A03G1010500
# Database: SL-1A-DW.fa.TBtoolsDB
# Fields: query acc.ver, subject acc.ver, % identity, alignment length, mismatches, gap opens, q. start, q. end, s. start, s. end, evalue, bit score
# 1 hits found
TraesCS1A03G1010500	gene:TRITD1Av1G220020	99.694	5557	15	1	197	5753	1	5555	0	10166
# BLASTN 2.12.0+
# Query: TraesCS1A03G1011200
# Database: SL-1A-DW.fa.TBtoolsDB
# 0 hits found
# BLASTN 2.12.0+
# Query: TraesCS1A03G1011400
# Database: SL-1A-DW.fa.TBtoolsDB
# Fields: query acc.ver, subject acc.ver, % identity, alignment length, mismatches, gap opens, q. start, q. end, s. start, s. end, evalue, bit score
# 1 hits found
TraesCS1A03G1011400	gene:TRITD1Av1G220130	99.816	3261	4	2	205	3464	1	3260	0	5987
# BLASTN 2.12.0+
# Query: TraesCS1A03G1011500
# Database: SL-1A-DW.fa.TBtoolsDB
# 0 hits found
# BLASTN 2.12.0+
# Query: TraesCS1A03G1011600
# Database: SL-1A-DW.fa.TBtoolsDB
# Fields: query acc.ver, subject acc.ver, % identity, alignment length, mismatches, gap opens, q. start, q. end, s. start, s. end, evalue, bit score
# 1 hits found
TraesCS1A03G1011600	gene:TRITD1Av1G220220	99.789	474	1	0	1	474	1	474	0	870
# BLASTN 2.12.0+
# Query: TraesCS1A03G1011700
# Database: SL-1A-DW.fa.TBtoolsDB
# 0 hits found
# BLASTN 2.12.0+
# Query: TraesCS1A03G1012100
# Database: SL-1A-DW.fa.TBtoolsDB
# Fields: query acc.ver, subject acc.ver, % identity, alignment length, mismatches, gap opens, q. start, q. end, s. start, s. end, evalue, bit score
# 2 hits found
TraesCS1A03G1012100	gene:TRITD1Av1G220390	85.603	639	61	17	714	1342	636	1253	0	641
TraesCS1A03G1012100	gene:TRITD1Av1G220340	99.573	234	1	0	1109	1342	1	234	2.59e-120	427
# BLASTN 2.12.0+
# Query: TraesCS1A03G1012400
# Database: SL-1A-DW.fa.TBtoolsDB
# Fields: query acc.ver, subject acc.ver, % identity, alignment length, mismatches, gap opens, q. start, q. end, s. start, s. end, evalue, bit score
# 2 hits found
TraesCS1A03G1012400	gene:TRITD1Av1G220390	99.761	1253	3	0	19	1271	1	1253	0	2298
TraesCS1A03G1012400	gene:TRITD1Av1G220340	94.444	234	13	0	1038	1271	1	234	2.53e-100	361
# BLAST processed 69 queries

## Sheet: NL-4B
# BLASTN 2.12.0+
# Query: TraesCS4B03G0096000
# Database: NL-4B-DW.fa.TBtoolsDB
# Fields: query acc.ver, subject acc.ver, % identity, alignment length, mismatches, gap opens, q. start, q. end, s. start, s. end, evalue, bit score
# 3 hits found
TraesCS4B03G0096000	gene:TRITD4Bv1G012700	100	4143	0	0	1	4143	1428	5570	0	7651
TraesCS4B03G0096000	gene:TRITD4Bv1G012700	89.565	115	12	0	1954	2068	3008	3122	2.03e-36	147
TraesCS4B03G0096000	gene:TRITD4Bv1G012700	89.565	115	12	0	1581	1695	3381	3495	2.03e-36	147
# BLASTN 2.12.0+
# Query: TraesCS4B03G0096200
# Database: NL-4B-DW.fa.TBtoolsDB
# 0 hits found
# BLASTN 2.12.0+
# Query: TraesCS4B03G0096300
# Database: NL-4B-DW.fa.TBtoolsDB
# Fields: query acc.ver, subject acc.ver, % identity, alignment length, mismatches, gap opens, q. start, q. end, s. start, s. end, evalue, bit score
# 2 hits found
TraesCS4B03G0096300	gene:TRITD4Bv1G012770	99.978	4585	1	0	137	4721	1	4585	0	8462
TraesCS4B03G0096300	gene:TRITD4Bv1G012800	82.507	343	33	11	4589	4927	4706	4387	2.58e-75	276
# BLASTN 2.12.0+
# Query: TraesCS4B03G0096500
# Database: NL-4B-DW.fa.TBtoolsDB
# Fields: query acc.ver, subject acc.ver, % identity, alignment length, mismatches, gap opens, q. start, q. end, s. start, s. end, evalue, bit score
# 5 hits found
TraesCS4B03G0096500	gene:TRITD4Bv1G012790	100	1092	0	0	132	1223	1	1092	0	2017
TraesCS4B03G0096500	gene:TRITD4Bv1G012840	84.282	738	64	29	132	831	1	724	0	673
TraesCS4B03G0096500	gene:TRITD4Bv1G012840	82.609	368	46	11	865	1223	1222	1580	7.36e-86	309
TraesCS4B03G0096500	gene:TRITD4Bv1G012800	85.806	620	43	13	132	735	1	591	3.87e-178	616
TraesCS4B03G0096500	gene:TRITD4Bv1G012800	86.404	559	53	10	841	1396	1532	2070	2.35e-170	590
# BLASTN 2.12.0+
# Query: TraesCS4B03G0096600
# Database: NL-4B-DW.fa.TBtoolsDB
# Fields: query acc.ver, subject acc.ver, % identity, alignment length, mismatches, gap opens, q. start, q. end, s. start, s. end, evalue, bit score
# 5 hits found
TraesCS4B03G0096600	gene:TRITD4Bv1G012800	100	2019	0	0	88	2106	1	2019	0	3729
TraesCS4B03G0096600	gene:TRITD4Bv1G012790	85.806	620	43	13	88	678	1	604	5.69e-178	616
TraesCS4B03G0096600	gene:TRITD4Bv1G012790	87.863	379	28	7	1619	1979	710	1088	7.96e-122	429
TraesCS4B03G0096600	gene:TRITD4Bv1G012840	86.76	574	47	13	88	632	1	574	7.37e-177	612
TraesCS4B03G0096600	gene:TRITD4Bv1G012840	95.349	43	2	0	1309	1351	755	797	2e-13	69.4
# BLASTN 2.12.0+
# Query: TraesCS4B03G0096800
# Database: NL-4B-DW.fa.TBtoolsDB
# Fields: query acc.ver, subject acc.ver, % identity, alignment length, mismatches, gap opens, q. start, q. end, s. start, s. end, evalue, bit score
# 8 hits found
TraesCS4B03G0096800	gene:TRITD4Bv1G012840	100	1580	0	0	77	1656	1	1580	0	2918
TraesCS4B03G0096800	gene:TRITD4Bv1G012840	98.182	55	1	0	1261	1315	1148	1202	8.12e-22	97.1
TraesCS4B03G0096800	gene:TRITD4Bv1G012840	98.182	55	1	0	1224	1278	1185	1239	8.12e-22	97.1
TraesCS4B03G0096800	gene:TRITD4Bv1G012790	84.282	738	64	29	77	800	1	700	0	673
TraesCS4B03G0096800	gene:TRITD4Bv1G012790	82.656	369	44	13	1298	1656	734	1092	9.58e-86	309
TraesCS4B03G0096800	gene:TRITD4Bv1G012800	86.76	574	47	13	77	650	1	545	6.52e-177	612
TraesCS4B03G0096800	gene:TRITD4Bv1G012800	81.262	539	70	20	1298	1829	1556	2070	3.3e-115	407
TraesCS4B03G0096800	gene:TRITD4Bv1G012800	95.349	43	2	0	831	873	1222	1264	1.77e-13	69.4
# BLASTN 2.12.0+
# Query: TraesCS4B03G0096900
# Database: NL-4B-DW.fa.TBtoolsDB
# 0 hits found
# BLASTN 2.12.0+
# Query: TraesCS4B03G0097100
# Database: NL-4B-DW.fa.TBtoolsDB
# 0 hits found
# BLASTN 2.12.0+
# Query: TraesCS4B03G0097200
# Database: NL-4B-DW.fa.TBtoolsDB
# Fields: query acc.ver, subject acc.ver, % identity, alignment length, mismatches, gap opens, q. start, q. end, s. start, s. end, evalue, bit score
# 3 hits found
TraesCS4B03G0097200	gene:TRITD4Bv1G012860	100	1214	0	0	1	1214	1	1214	0	2242
TraesCS4B03G0097200	gene:TRITD4Bv1G012960	89.768	1036	50	9	1	983	1	1033	0	1275
TraesCS4B03G0097200	gene:TRITD4Bv1G012970	87.931	696	30	10	235	878	717	24	0	771
# BLASTN 2.12.0+
# Query: TraesCS4B03G0097300
# Database: NL-4B-DW.fa.TBtoolsDB
# Fields: query acc.ver, subject acc.ver, % identity, alignment length, mismatches, gap opens, q. start, q. end, s. start, s. end, evalue, bit score
# 1 hits found
TraesCS4B03G0097300	gene:TRITD4Bv1G012940	100	3977	0	0	206	4182	1	3977	0	7345
# BLASTN 2.12.0+
# Query: TraesCS4B03G0097400
# Database: NL-4B-DW.fa.TBtoolsDB
# Fields: query acc.ver, subject acc.ver, % identity, alignment length, mismatches, gap opens, q. start, q. end, s. start, s. end, evalue, bit score
# 2 hits found
TraesCS4B03G0097400	gene:TRITD4Bv1G012950	100	2216	0	0	620	2835	136	2351	0	4093
TraesCS4B03G0097400	gene:TRITD4Bv1G012950	100	141	0	0	75	215	1	141	4.48e-71	261
# BLASTN 2.12.0+
# Query: TraesCS4B03G0097500
# Database: NL-4B-DW.fa.TBtoolsDB
# Fields: query acc.ver, subject acc.ver, % identity, alignment length, mismatches, gap opens, q. start, q. end, s. start, s. end, evalue, bit score
# 3 hits found
TraesCS4B03G0097500	gene:TRITD4Bv1G012960	99.812	1062	2	0	117	1178	1	1062	0	1951
TraesCS4B03G0097500	gene:TRITD4Bv1G012970	99.722	720	2	0	348	1067	720	1	0	1319
TraesCS4B03G0097500	gene:TRITD4Bv1G012860	89.575	1036	52	9	117	1149	1	983	0	1264
# BLASTN 2.12.0+
# Query: TraesCS4B03G0097600
# Database: NL-4B-DW.fa.TBtoolsDB
# 0 hits found
# BLASTN 2.12.0+
# Query: TraesCS4B03G0097700
# Database: NL-4B-DW.fa.TBtoolsDB
# Fields: query acc.ver, subject acc.ver, % identity, alignment length, mismatches, gap opens, q. start, q. end, s. start, s. end, evalue, bit score
# 1 hits found
TraesCS4B03G0097700	gene:TRITD4Bv1G013010	100	2856	0	0	103	2958	1	2856	0	5275
# BLASTN 2.12.0+
# Query: TraesCS4B03G0097800
# Database: NL-4B-DW.fa.TBtoolsDB
# 0 hits found
# BLASTN 2.12.0+
# Query: TraesCS4B03G0098100
# Database: NL-4B-DW.fa.TBtoolsDB
# Fields: query acc.ver, subject acc.ver, % identity, alignment length, mismatches, gap opens, q. start, q. end, s. start, s. end, evalue, bit score
# 1 hits found
TraesCS4B03G0098100	gene:TRITD4Bv1G013050	100	1584	0	0	619	2202	1	1584	0	2926
# BLASTN 2.12.0+
# Query: TraesCS4B03G0098200
# Database: NL-4B-DW.fa.TBtoolsDB
# Fields: query acc.ver, subject acc.ver, % identity, alignment length, mismatches, gap opens, q. start, q. end, s. start, s. end, evalue, bit score
# 1 hits found
TraesCS4B03G0098200	gene:TRITD4Bv1G013060	99.987	7891	0	1	168	8057	1	7891	0	14565
# BLASTN 2.12.0+
# Query: TraesCS4B03G0098300
# Database: NL-4B-DW.fa.TBtoolsDB
# Fields: query acc.ver, subject acc.ver, % identity, alignment length, mismatches, gap opens, q. start, q. end, s. start, s. end, evalue, bit score
# 1 hits found
TraesCS4B03G0098300	gene:TRITD4Bv1G013070	100	1541	0	0	188	1728	1	1541	0	2846
# BLASTN 2.12.0+
# Query: TraesCS4B03G0098500
# Database: NL-4B-DW.fa.TBtoolsDB
# 0 hits found
# BLASTN 2.12.0+
# Query: TraesCS4B03G0098700
# Database: NL-4B-DW.fa.TBtoolsDB
# Fields: query acc.ver, subject acc.ver, % identity, alignment length, mismatches, gap opens, q. start, q. end, s. start, s. end, evalue, bit score
# 7 hits found
TraesCS4B03G0098700	gene:TRITD4Bv1G013090	99.987	22298	3	0	448	22745	616	22913	0	41161
TraesCS4B03G0098700	gene:TRITD4Bv1G013090	100	81	0	0	195	275	1	81	7.65e-37	150
TraesCS4B03G0098700	gene:TRITD4Bv1G013090	96.154	78	1	1	9989	10064	10079	10156	1.29e-29	126
TraesCS4B03G0098700	gene:TRITD4Bv1G013090	96.154	78	1	1	9911	9988	10157	10232	1.29e-29	126
TraesCS4B03G0098700	gene:TRITD4Bv1G013090	82	100	12	6	4085	4181	4349	4253	1.02e-15	80.5
TraesCS4B03G0098700	gene:TRITD4Bv1G013090	100	34	0	0	7890	7923	7966	7999	1.03e-10	63.9
TraesCS4B03G0098700	gene:TRITD4Bv1G013090	100	34	0	0	7798	7831	8058	8091	1.03e-10	63.9
# BLASTN 2.12.0+
# Query: TraesCS4B03G0098900
# Database: NL-4B-DW.fa.TBtoolsDB
# Fields: query acc.ver, subject acc.ver, % identity, alignment length, mismatches, gap opens, q. start, q. end, s. start, s. end, evalue, bit score
# 1 hits found
TraesCS4B03G0098900	gene:TRITD4Bv1G013120	100	2700	0	0	1	2700	1	2700	0	4987
# BLASTN 2.12.0+
# Query: TraesCS4B03G0099100
# Database: NL-4B-DW.fa.TBtoolsDB
# Fields: query acc.ver, subject acc.ver, % identity, alignment length, mismatches, gap opens, q. start, q. end, s. start, s. end, evalue, bit score
# 1 hits found
TraesCS4B03G0099100	gene:TRITD4Bv1G013150	100	5640	0	0	102	5741	1	5640	0	10416
# BLASTN 2.12.0+
# Query: TraesCS4B03G0099200
# Database: NL-4B-DW.fa.TBtoolsDB
# 0 hits found
# BLASTN 2.12.0+
# Query: TraesCS4B03G0099300
# Database: NL-4B-DW.fa.TBtoolsDB
# Fields: query acc.ver, subject acc.ver, % identity, alignment length, mismatches, gap opens, q. start, q. end, s. start, s. end, evalue, bit score
# 1 hits found
TraesCS4B03G0099300	gene:TRITD4Bv1G013220	100	4736	0	0	662	5397	1	4736	0	8746
# BLASTN 2.12.0+
# Query: TraesCS4B03G0099600
# Database: NL-4B-DW.fa.TBtoolsDB
# Fields: query acc.ver, subject acc.ver, % identity, alignment length, mismatches, gap opens, q. start, q. end, s. start, s. end, evalue, bit score
# 1 hits found
TraesCS4B03G0099600	gene:TRITD4Bv1G013240	100	612	0	0	484	1095	1	612	0	1131
# BLAST processed 25 queries

## Sheet: PL-4B
# BLASTN 2.12.0+
# Query: TraesCS4B03G0096000
# Database: PL-4B-DW.fa.TBtoolsDB
# Fields: query acc.ver, subject acc.ver, % identity, alignment length, mismatches, gap opens, q. start, q. end, s. start, s. end, evalue, bit score
# 3 hits found
TraesCS4B03G0096000	gene:TRITD4Bv1G012700	100	4143	0	0	1	4143	1428	5570	0	7651
TraesCS4B03G0096000	gene:TRITD4Bv1G012700	89.565	115	12	0	1954	2068	3008	3122	2.03e-36	147
TraesCS4B03G0096000	gene:TRITD4Bv1G012700	89.565	115	12	0	1581	1695	3381	3495	2.03e-36	147
# BLASTN 2.12.0+
# Query: TraesCS4B03G0096200
# Database: PL-4B-DW.fa.TBtoolsDB
# 0 hits found
# BLASTN 2.12.0+
# Query: TraesCS4B03G0096300
# Database: PL-4B-DW.fa.TBtoolsDB
# Fields: query acc.ver, subject acc.ver, % identity, alignment length, mismatches, gap opens, q. start, q. end, s. start, s. end, evalue, bit score
# 2 hits found
TraesCS4B03G0096300	gene:TRITD4Bv1G012770	99.978	4585	1	0	137	4721	1	4585	0	8462
TraesCS4B03G0096300	gene:TRITD4Bv1G012800	82.507	343	33	11	4589	4927	4706	4387	2.58e-75	276
# BLASTN 2.12.0+
# Query: TraesCS4B03G0096500
# Database: PL-4B-DW.fa.TBtoolsDB
# Fields: query acc.ver, subject acc.ver, % identity, alignment length, mismatches, gap opens, q. start, q. end, s. start, s. end, evalue, bit score
# 5 hits found
TraesCS4B03G0096500	gene:TRITD4Bv1G012790	100	1092	0	0	132	1223	1	1092	0	2017
TraesCS4B03G0096500	gene:TRITD4Bv1G012840	84.282	738	64	29	132	831	1	724	0	673
TraesCS4B03G0096500	gene:TRITD4Bv1G012840	82.609	368	46	11	865	1223	1222	1580	7.36e-86	309
TraesCS4B03G0096500	gene:TRITD4Bv1G012800	85.806	620	43	13	132	735	1	591	3.87e-178	616
TraesCS4B03G0096500	gene:TRITD4Bv1G012800	86.404	559	53	10	841	1396	1532	2070	2.35e-170	590
# BLASTN 2.12.0+
# Query: TraesCS4B03G0096600
# Database: PL-4B-DW.fa.TBtoolsDB
# Fields: query acc.ver, subject acc.ver, % identity, alignment length, mismatches, gap opens, q. start, q. end, s. start, s. end, evalue, bit score
# 5 hits found
TraesCS4B03G0096600	gene:TRITD4Bv1G012800	100	2019	0	0	88	2106	1	2019	0	3729
TraesCS4B03G0096600	gene:TRITD4Bv1G012790	85.806	620	43	13	88	678	1	604	5.69e-178	616
TraesCS4B03G0096600	gene:TRITD4Bv1G012790	87.863	379	28	7	1619	1979	710	1088	7.96e-122	429
TraesCS4B03G0096600	gene:TRITD4Bv1G012840	86.76	574	47	13	88	632	1	574	7.37e-177	612
TraesCS4B03G0096600	gene:TRITD4Bv1G012840	95.349	43	2	0	1309	1351	755	797	2e-13	69.4
# BLASTN 2.12.0+
# Query: TraesCS4B03G0096800
# Database: PL-4B-DW.fa.TBtoolsDB
# Fields: query acc.ver, subject acc.ver, % identity, alignment length, mismatches, gap opens, q. start, q. end, s. start, s. end, evalue, bit score
# 8 hits found
TraesCS4B03G0096800	gene:TRITD4Bv1G012840	100	1580	0	0	77	1656	1	1580	0	2918
TraesCS4B03G0096800	gene:TRITD4Bv1G012840	98.182	55	1	0	1261	1315	1148	1202	8.12e-22	97.1
TraesCS4B03G0096800	gene:TRITD4Bv1G012840	98.182	55	1	0	1224	1278	1185	1239	8.12e-22	97.1
TraesCS4B03G0096800	gene:TRITD4Bv1G012790	84.282	738	64	29	77	800	1	700	0	673
TraesCS4B03G0096800	gene:TRITD4Bv1G012790	82.656	369	44	13	1298	1656	734	1092	9.58e-86	309
TraesCS4B03G0096800	gene:TRITD4Bv1G012800	86.76	574	47	13	77	650	1	545	6.52e-177	612
TraesCS4B03G0096800	gene:TRITD4Bv1G012800	81.262	539	70	20	1298	1829	1556	2070	3.3e-115	407
TraesCS4B03G0096800	gene:TRITD4Bv1G012800	95.349	43	2	0	831	873	1222	1264	1.77e-13	69.4
# BLASTN 2.12.0+
# Query: TraesCS4B03G0096900
# Database: PL-4B-DW.fa.TBtoolsDB
# 0 hits found
# BLASTN 2.12.0+
# Query: TraesCS4B03G0097100
# Database: PL-4B-DW.fa.TBtoolsDB
# 0 hits found
# BLASTN 2.12.0+
# Query: TraesCS4B03G0097200
# Database: PL-4B-DW.fa.TBtoolsDB
# Fields: query acc.ver, subject acc.ver, % identity, alignment length, mismatches, gap opens, q. start, q. end, s. start, s. end, evalue, bit score
# 3 hits found
TraesCS4B03G0097200	gene:TRITD4Bv1G012860	100	1214	0	0	1	1214	1	1214	0	2242
TraesCS4B03G0097200	gene:TRITD4Bv1G012960	89.768	1036	50	9	1	983	1	1033	0	1275
TraesCS4B03G0097200	gene:TRITD4Bv1G012970	87.931	696	30	10	235	878	717	24	0	771
# BLASTN 2.12.0+
# Query: TraesCS4B03G0097300
# Database: PL-4B-DW.fa.TBtoolsDB
# Fields: query acc.ver, subject acc.ver, % identity, alignment length, mismatches, gap opens, q. start, q. end, s. start, s. end, evalue, bit score
# 1 hits found
TraesCS4B03G0097300	gene:TRITD4Bv1G012940	100	3977	0	0	206	4182	1	3977	0	7345
# BLASTN 2.12.0+
# Query: TraesCS4B03G0097400
# Database: PL-4B-DW.fa.TBtoolsDB
# Fields: query acc.ver, subject acc.ver, % identity, alignment length, mismatches, gap opens, q. start, q. end, s. start, s. end, evalue, bit score
# 2 hits found
TraesCS4B03G0097400	gene:TRITD4Bv1G012950	100	2216	0	0	620	2835	136	2351	0	4093
TraesCS4B03G0097400	gene:TRITD4Bv1G012950	100	141	0	0	75	215	1	141	4.48e-71	261
# BLASTN 2.12.0+
# Query: TraesCS4B03G0097500
# Database: PL-4B-DW.fa.TBtoolsDB
# Fields: query acc.ver, subject acc.ver, % identity, alignment length, mismatches, gap opens, q. start, q. end, s. start, s. end, evalue, bit score
# 3 hits found
TraesCS4B03G0097500	gene:TRITD4Bv1G012960	99.812	1062	2	0	117	1178	1	1062	0	1951
TraesCS4B03G0097500	gene:TRITD4Bv1G012970	99.722	720	2	0	348	1067	720	1	0	1319
TraesCS4B03G0097500	gene:TRITD4Bv1G012860	89.575	1036	52	9	117	1149	1	983	0	1264
# BLASTN 2.12.0+
# Query: TraesCS4B03G0097600
# Database: PL-4B-DW.fa.TBtoolsDB
# 0 hits found
# BLASTN 2.12.0+
# Query: TraesCS4B03G0097700
# Database: PL-4B-DW.fa.TBtoolsDB
# Fields: query acc.ver, subject acc.ver, % identity, alignment length, mismatches, gap opens, q. start, q. end, s. start, s. end, evalue, bit score
# 1 hits found
TraesCS4B03G0097700	gene:TRITD4Bv1G013010	100	2856	0	0	103	2958	1	2856	0	5275
# BLASTN 2.12.0+
# Query: TraesCS4B03G0097800
# Database: PL-4B-DW.fa.TBtoolsDB
# 0 hits found
# BLASTN 2.12.0+
# Query: TraesCS4B03G0098100
# Database: PL-4B-DW.fa.TBtoolsDB
# Fields: query acc.ver, subject acc.ver, % identity, alignment length, mismatches, gap opens, q. start, q. end, s. start, s. end, evalue, bit score
# 1 hits found
TraesCS4B03G0098100	gene:TRITD4Bv1G013050	100	1584	0	0	619	2202	1	1584	0	2926
# BLASTN 2.12.0+
# Query: TraesCS4B03G0098200
# Database: PL-4B-DW.fa.TBtoolsDB
# Fields: query acc.ver, subject acc.ver, % identity, alignment length, mismatches, gap opens, q. start, q. end, s. start, s. end, evalue, bit score
# 1 hits found
TraesCS4B03G0098200	gene:TRITD4Bv1G013060	99.987	7891	0	1	168	8057	1	7891	0	14565
# BLASTN 2.12.0+
# Query: TraesCS4B03G0098300
# Database: PL-4B-DW.fa.TBtoolsDB
# Fields: query acc.ver, subject acc.ver, % identity, alignment length, mismatches, gap opens, q. start, q. end, s. start, s. end, evalue, bit score
# 1 hits found
TraesCS4B03G0098300	gene:TRITD4Bv1G013070	100	1541	0	0	188	1728	1	1541	0	2846
# BLASTN 2.12.0+
# Query: TraesCS4B03G0098500
# Database: PL-4B-DW.fa.TBtoolsDB
# 0 hits found
# BLASTN 2.12.0+
# Query: TraesCS4B03G0098700
# Database: PL-4B-DW.fa.TBtoolsDB
# Fields: query acc.ver, subject acc.ver, % identity, alignment length, mismatches, gap opens, q. start, q. end, s. start, s. end, evalue, bit score
# 7 hits found
TraesCS4B03G0098700	gene:TRITD4Bv1G013090	99.987	22298	3	0	448	22745	616	22913	0	41161
TraesCS4B03G0098700	gene:TRITD4Bv1G013090	100	81	0	0	195	275	1	81	7.65e-37	150
TraesCS4B03G0098700	gene:TRITD4Bv1G013090	96.154	78	1	1	9989	10064	10079	10156	1.29e-29	126
TraesCS4B03G0098700	gene:TRITD4Bv1G013090	96.154	78	1	1	9911	9988	10157	10232	1.29e-29	126
TraesCS4B03G0098700	gene:TRITD4Bv1G013090	82	100	12	6	4085	4181	4349	4253	1.02e-15	80.5
TraesCS4B03G0098700	gene:TRITD4Bv1G013090	100	34	0	0	7890	7923	7966	7999	1.03e-10	63.9
TraesCS4B03G0098700	gene:TRITD4Bv1G013090	100	34	0	0	7798	7831	8058	8091	1.03e-10	63.9
# BLASTN 2.12.0+
# Query: TraesCS4B03G0098900
# Database: PL-4B-DW.fa.TBtoolsDB
# Fields: query acc.ver, subject acc.ver, % identity, alignment length, mismatches, gap opens, q. start, q. end, s. start, s. end, evalue, bit score
# 1 hits found
TraesCS4B03G0098900	gene:TRITD4Bv1G013120	100	2700	0	0	1	2700	1	2700	0	4987
# BLASTN 2.12.0+
# Query: TraesCS4B03G0099100
# Database: PL-4B-DW.fa.TBtoolsDB
# Fields: query acc.ver, subject acc.ver, % identity, alignment length, mismatches, gap opens, q. start, q. end, s. start, s. end, evalue, bit score
# 1 hits found
TraesCS4B03G0099100	gene:TRITD4Bv1G013150	100	5640	0	0	102	5741	1	5640	0	10416
# BLASTN 2.12.0+
# Query: TraesCS4B03G0099200
# Database: PL-4B-DW.fa.TBtoolsDB
# 0 hits found
# BLASTN 2.12.0+
# Query: TraesCS4B03G0099300
# Database: PL-4B-DW.fa.TBtoolsDB
# Fields: query acc.ver, subject acc.ver, % identity, alignment length, mismatches, gap opens, q. start, q. end, s. start, s. end, evalue, bit score
# 1 hits found
TraesCS4B03G0099300	gene:TRITD4Bv1G013220	100	4736	0	0	662	5397	1	4736	0	8746
# BLASTN 2.12.0+
# Query: TraesCS4B03G0099600
# Database: PL-4B-DW.fa.TBtoolsDB
# Fields: query acc.ver, subject acc.ver, % identity, alignment length, mismatches, gap opens, q. start, q. end, s. start, s. end, evalue, bit score
# 1 hits found
TraesCS4B03G0099600	gene:TRITD4Bv1G013240	100	612	0	0	484	1095	1	612	0	1131
# BLAST processed 25 queries

## Sheet: FD-2B
# BLASTN 2.12.0+
# Query: TraesCS2B03G0199300
# Database: FD-2B-DW.fa.TBtoolsDB
# Fields: query acc.ver, subject acc.ver, % identity, alignment length, mismatches, gap opens, q. start, q. end, s. start, s. end, evalue, bit score
# 1 hits found
TraesCS2B03G0199300	gene:TRITD2Bv1G022480	99.878	817	1	0	1	817	1	817	0	1504
# BLASTN 2.12.0+
# Query: TraesCS2B03G0199500
# Database: FD-2B-DW.fa.TBtoolsDB
# Fields: query acc.ver, subject acc.ver, % identity, alignment length, mismatches, gap opens, q. start, q. end, s. start, s. end, evalue, bit score
# 1 hits found
TraesCS2B03G0199500	gene:TRITD2Bv1G022500	99.947	5676	3	0	1	5676	1	5676	0	10466
# BLASTN 2.12.0+
# Query: TraesCS2B03G0199700
# Database: FD-2B-DW.fa.TBtoolsDB
# Fields: query acc.ver, subject acc.ver, % identity, alignment length, mismatches, gap opens, q. start, q. end, s. start, s. end, evalue, bit score
# 1 hits found
TraesCS2B03G0199700	gene:TRITD2Bv1G022530	100	210	0	0	71	280	1	210	3.57e-109	388
# BLASTN 2.12.0+
# Query: TraesCS2B03G0199800
# Database: FD-2B-DW.fa.TBtoolsDB
# Fields: query acc.ver, subject acc.ver, % identity, alignment length, mismatches, gap opens, q. start, q. end, s. start, s. end, evalue, bit score
# 1 hits found
TraesCS2B03G0199800	gene:TRITD2Bv1G022540	99.885	1736	0	1	1496	3231	1	1734	0	3193
# BLASTN 2.12.0+
# Query: TraesCS2B03G0199900
# Database: FD-2B-DW.fa.TBtoolsDB
# Fields: query acc.ver, subject acc.ver, % identity, alignment length, mismatches, gap opens, q. start, q. end, s. start, s. end, evalue, bit score
# 2 hits found
TraesCS2B03G0199900	gene:TRITD2Bv1G022560	100	1319	0	0	11	1329	1	1319	0	2436
TraesCS2B03G0199900	gene:TRITD2Bv1G022690	97.505	1082	27	0	248	1329	1	1082	0	1849
# BLASTN 2.12.0+
# Query: TraesCS2B03G0200000
# Database: FD-2B-DW.fa.TBtoolsDB
# Fields: query acc.ver, subject acc.ver, % identity, alignment length, mismatches, gap opens, q. start, q. end, s. start, s. end, evalue, bit score
# 2 hits found
TraesCS2B03G0200000	gene:TRITD2Bv1G022620	98.291	2106	18	1	4567	6654	1	2106	0	3674
TraesCS2B03G0200000	gene:TRITD2Bv1G022580	100	971	0	0	52	1022	1	971	0	1794
# BLASTN 2.12.0+
# Query: TraesCS2B03G0200100
# Database: FD-2B-DW.fa.TBtoolsDB
# Fields: query acc.ver, subject acc.ver, % identity, alignment length, mismatches, gap opens, q. start, q. end, s. start, s. end, evalue, bit score
# 1 hits found
TraesCS2B03G0200100	gene:TRITD2Bv1G022590	99.961	2580	1	0	1	2580	75	2654	0	4759
# BLASTN 2.12.0+
# Query: TraesCS2B03G0200300
# Database: FD-2B-DW.fa.TBtoolsDB
# Fields: query acc.ver, subject acc.ver, % identity, alignment length, mismatches, gap opens, q. start, q. end, s. start, s. end, evalue, bit score
# 2 hits found
TraesCS2B03G0200300	gene:TRITD2Bv1G022610	99.979	4789	1	0	1	4789	1	4789	0	8839
TraesCS2B03G0200300	gene:TRITD2Bv1G024140	82.635	167	26	3	2145	2308	7339	7173	4.44e-35	145
# BLASTN 2.12.0+
# Query: TraesCS2B03G0200400
# Database: FD-2B-DW.fa.TBtoolsDB
# Fields: query acc.ver, subject acc.ver, % identity, alignment length, mismatches, gap opens, q. start, q. end, s. start, s. end, evalue, bit score
# 1 hits found
TraesCS2B03G0200400	gene:TRITD2Bv1G022620	100	1945	0	0	1	1945	162	2106	0	3592
# BLASTN 2.12.0+
# Query: TraesCS2B03G0201200
# Database: FD-2B-DW.fa.TBtoolsDB
# Fields: query acc.ver, subject acc.ver, % identity, alignment length, mismatches, gap opens, q. start, q. end, s. start, s. end, evalue, bit score
# 2 hits found
TraesCS2B03G0201200	gene:TRITD2Bv1G022690	100	1082	0	0	1	1082	1	1082	0	1999
TraesCS2B03G0201200	gene:TRITD2Bv1G022560	97.505	1082	27	0	1	1082	238	1319	0	1849
# BLASTN 2.12.0+
# Query: TraesCS2B03G0201300
# Database: FD-2B-DW.fa.TBtoolsDB
# Fields: query acc.ver, subject acc.ver, % identity, alignment length, mismatches, gap opens, q. start, q. end, s. start, s. end, evalue, bit score
# 5 hits found
TraesCS2B03G0201300	gene:TRITD2Bv1G022750	100	4521	0	0	1	4521	1	4521	0	8349
TraesCS2B03G0201300	gene:TRITD2Bv1G022750	95.588	68	3	0	904	971	837	904	1.63e-24	110
TraesCS2B03G0201300	gene:TRITD2Bv1G022750	95.588	68	3	0	837	904	904	971	1.63e-24	110
TraesCS2B03G0201300	gene:TRITD2Bv1G022760	76.939	954	173	35	1756	2686	1343	2272	8.28e-142	499
TraesCS2B03G0201300	gene:TRITD2Bv1G022760	79.029	453	79	14	3514	3962	2788	3228	1.17e-80	296
# BLASTN 2.12.0+
# Query: TraesCS2B03G0201500
# Database: FD-2B-DW.fa.TBtoolsDB
# Fields: query acc.ver, subject acc.ver, % identity, alignment length, mismatches, gap opens, q. start, q. end, s. start, s. end, evalue, bit score
# 3 hits found
TraesCS2B03G0201500	gene:TRITD2Bv1G022760	99.982	5443	0	1	1	5442	230	5672	0	10045
TraesCS2B03G0201500	gene:TRITD2Bv1G022750	76.987	956	169	39	1114	2043	1756	2686	9.35e-142	499
TraesCS2B03G0201500	gene:TRITD2Bv1G022750	79.029	453	79	14	2559	2999	3514	3962	1.32e-80	296
# BLASTN 2.12.0+
# Query: TraesCS2B03G0202200
# Database: FD-2B-DW.fa.TBtoolsDB
# Fields: query acc.ver, subject acc.ver, % identity, alignment length, mismatches, gap opens, q. start, q. end, s. start, s. end, evalue, bit score
# 1 hits found
TraesCS2B03G0202200	gene:TRITD2Bv1G022790	100	1142	0	0	1	1142	1	1142	0	2109
# BLASTN 2.12.0+
# Query: TraesCS2B03G0202300
# Database: FD-2B-DW.fa.TBtoolsDB
# Fields: query acc.ver, subject acc.ver, % identity, alignment length, mismatches, gap opens, q. start, q. end, s. start, s. end, evalue, bit score
# 1 hits found
TraesCS2B03G0202300	gene:TRITD2Bv1G022800	100	1549	0	0	144	1692	1	1549	0	2861
# BLASTN 2.12.0+
# Query: TraesCS2B03G0202900
# Database: FD-2B-DW.fa.TBtoolsDB
# Fields: query acc.ver, subject acc.ver, % identity, alignment length, mismatches, gap opens, q. start, q. end, s. start, s. end, evalue, bit score
# 1 hits found
TraesCS2B03G0202900	gene:TRITD2Bv1G022870	100	1596	0	0	1	1596	1	1596	0	2948
# BLASTN 2.12.0+
# Query: TraesCS2B03G0203000
# Database: FD-2B-DW.fa.TBtoolsDB
# Fields: query acc.ver, subject acc.ver, % identity, alignment length, mismatches, gap opens, q. start, q. end, s. start, s. end, evalue, bit score
# 5 hits found
TraesCS2B03G0203000	gene:TRITD2Bv1G022880	99.973	3736	1	0	1	3736	1	3736	0	6894
TraesCS2B03G0203000	gene:TRITD2Bv1G023200	89.121	1103	96	12	1250	2343	993	2080	0	1351
TraesCS2B03G0203000	gene:TRITD2Bv1G023200	89.026	893	58	18	2366	3254	2203	3059	0	1070
TraesCS2B03G0203000	gene:TRITD2Bv1G023200	86.885	488	59	4	3252	3736	3093	3578	1.05e-154	542
TraesCS2B03G0203000	gene:TRITD2Bv1G023200	79.371	795	101	33	68	836	50	807	1.78e-142	501
# BLASTN 2.12.0+
# Query: TraesCS2B03G0203600
# Database: FD-2B-DW.fa.TBtoolsDB
# 0 hits found
# BLASTN 2.12.0+
# Query: TraesCS2B03G0203800
# Database: FD-2B-DW.fa.TBtoolsDB
# Fields: query acc.ver, subject acc.ver, % identity, alignment length, mismatches, gap opens, q. start, q. end, s. start, s. end, evalue, bit score
# 5 hits found
TraesCS2B03G0203800	gene:TRITD2Bv1G023200	99.972	3578	1	0	78	3655	1	3578	0	6602
TraesCS2B03G0203800	gene:TRITD2Bv1G022880	89.121	1103	96	12	1070	2157	1250	2343	0	1351
TraesCS2B03G0203800	gene:TRITD2Bv1G022880	88.914	893	59	18	2280	3136	2366	3254	0	1064
TraesCS2B03G0203800	gene:TRITD2Bv1G022880	87.09	488	58	4	3170	3655	3252	3736	2.41e-156	547
TraesCS2B03G0203800	gene:TRITD2Bv1G022880	79.345	794	103	32	127	884	68	836	1.91e-142	501
# BLASTN 2.12.0+
# Query: TraesCS2B03G0203900
# Database: FD-2B-DW.fa.TBtoolsDB
# 0 hits found
# BLASTN 2.12.0+
# Query: TraesCS2B03G0204200
# Database: FD-2B-DW.fa.TBtoolsDB
# 0 hits found
# BLASTN 2.12.0+
# Query: TraesCS2B03G0204600
# Database: FD-2B-DW.fa.TBtoolsDB
# Fields: query acc.ver, subject acc.ver, % identity, alignment length, mismatches, gap opens, q. start, q. end, s. start, s. end, evalue, bit score
# 2 hits found
TraesCS2B03G0204600	gene:TRITD2Bv1G023880	90.103	485	48	0	3218	3702	1868	2352	0	630
TraesCS2B03G0204600	gene:TRITD2Bv1G023880	87.018	285	19	9	2866	3150	1	267	1.49e-83	305
# BLASTN 2.12.0+
# Query: TraesCS2B03G0204800
# Database: FD-2B-DW.fa.TBtoolsDB
# Fields: query acc.ver, subject acc.ver, % identity, alignment length, mismatches, gap opens, q. start, q. end, s. start, s. end, evalue, bit score
# 1 hits found
TraesCS2B03G0204800	gene:TRITD2Bv1G023370	100	613	0	0	1	613	1	613	0	1133
# BLASTN 2.12.0+
# Query: TraesCS2B03G0205100
# Database: FD-2B-DW.fa.TBtoolsDB
# Fields: query acc.ver, subject acc.ver, % identity, alignment length, mismatches, gap opens, q. start, q. end, s. start, s. end, evalue, bit score
# 1 hits found
TraesCS2B03G0205100	gene:TRITD2Bv1G023420	100	639	0	0	1	639	1	639	0	1181
# BLASTN 2.12.0+
# Query: TraesCS2B03G0205900
# Database: FD-2B-DW.fa.TBtoolsDB
# Fields: query acc.ver, subject acc.ver, % identity, alignment length, mismatches, gap opens, q. start, q. end, s. start, s. end, evalue, bit score
# 3 hits found
TraesCS2B03G0205900	gene:TRITD2Bv1G023500	100	1432	0	0	40	1471	1	1432	0	2645
TraesCS2B03G0205900	gene:TRITD2Bv1G023710	90.302	1093	81	10	368	1457	255	1325	0	1408
TraesCS2B03G0205900	gene:TRITD2Bv1G023710	80.18	222	27	13	97	303	10	229	3.43e-37	150
# BLASTN 2.12.0+
# Query: TraesCS2B03G0206500
# Database: FD-2B-DW.fa.TBtoolsDB
# Fields: query acc.ver, subject acc.ver, % identity, alignment length, mismatches, gap opens, q. start, q. end, s. start, s. end, evalue, bit score
# 1 hits found
TraesCS2B03G0206500	gene:TRITD2Bv1G023590	100	1563	0	0	1	1563	1	1563	0	2887
# BLASTN 2.12.0+
# Query: TraesCS2B03G0206600
# Database: FD-2B-DW.fa.TBtoolsDB
# Fields: query acc.ver, subject acc.ver, % identity, alignment length, mismatches, gap opens, q. start, q. end, s. start, s. end, evalue, bit score
# 12 hits found
TraesCS2B03G0206600	gene:TRITD2Bv1G023600	100	5434	0	0	185	5618	1	5434	0	10035
TraesCS2B03G0206600	gene:TRITD2Bv1G023600	87.892	223	7	3	5018	5229	4796	5009	5.26e-65	244
TraesCS2B03G0206600	gene:TRITD2Bv1G023600	87.892	223	7	3	4980	5193	4834	5045	5.26e-65	244
TraesCS2B03G0206600	gene:TRITD2Bv1G023600	86.631	187	5	6	5054	5229	4796	4973	2.5e-48	189
TraesCS2B03G0206600	gene:TRITD2Bv1G023600	86.631	187	5	6	4980	5157	4870	5045	2.5e-48	189
TraesCS2B03G0206600	gene:TRITD2Bv1G023600	94.69	113	4	1	5117	5227	4796	4908	7e-44	174
TraesCS2B03G0206600	gene:TRITD2Bv1G023600	94.69	113	4	1	4980	5092	4933	5043	7e-44	174
TraesCS2B03G0206600	gene:TRITD2Bv1G023600	95	100	5	0	5112	5211	4829	4928	7.05e-39	158
TraesCS2B03G0206600	gene:TRITD2Bv1G023600	95	100	5	0	5013	5112	4928	5027	7.05e-39	158
TraesCS2B03G0206600	gene:TRITD2Bv1G023600	95.349	43	0	1	5189	5229	4796	4838	1.22e-11	67.6
TraesCS2B03G0206600	gene:TRITD2Bv1G023600	95.349	43	0	1	4980	5022	5005	5045	1.22e-11	67.6
TraesCS2B03G0206600	gene:TRITD2Bv1G022600	89.655	58	4	2	1799	1855	863	807	2.63e-13	73.1
# BLASTN 2.12.0+
# Query: TraesCS2B03G0207200
# Database: FD-2B-DW.fa.TBtoolsDB
# Fields: query acc.ver, subject acc.ver, % identity, alignment length, mismatches, gap opens, q. start, q. end, s. start, s. end, evalue, bit score
# 3 hits found
TraesCS2B03G0207200	gene:TRITD2Bv1G023710	100	1339	0	0	52	1390	1	1339	0	2473
TraesCS2B03G0207200	gene:TRITD2Bv1G023500	90.302	1093	81	10	306	1376	329	1418	0	1408
TraesCS2B03G0207200	gene:TRITD2Bv1G023500	79.259	270	33	16	19	280	10	264	2.72e-42	167
# BLASTN 2.12.0+
# Query: TraesCS2B03G0208300
# Database: FD-2B-DW.fa.TBtoolsDB
# Fields: query acc.ver, subject acc.ver, % identity, alignment length, mismatches, gap opens, q. start, q. end, s. start, s. end, evalue, bit score
# 2 hits found
TraesCS2B03G0208300	gene:TRITD2Bv1G023750	99.905	2105	2	0	1	2105	1	2105	0	3877
TraesCS2B03G0208300	gene:TRITD2Bv1G023870	95.795	1403	42	3	717	2102	1	1403	0	2248
# BLASTN 2.12.0+
# Query: TraesCS2B03G0208400
# Database: FD-2B-DW.fa.TBtoolsDB
# 0 hits found
# BLASTN 2.12.0+
# Query: TraesCS2B03G0208500
# Database: FD-2B-DW.fa.TBtoolsDB
# Fields: query acc.ver, subject acc.ver, % identity, alignment length, mismatches, gap opens, q. start, q. end, s. start, s. end, evalue, bit score
# 3 hits found
TraesCS2B03G0208500	gene:TRITD2Bv1G023810	100	3187	0	0	162	3348	1	3187	0	5886
TraesCS2B03G0208500	gene:TRITD2Bv1G023960	92.895	1900	94	25	31	1903	1	1886	0	2723
TraesCS2B03G0208500	gene:TRITD2Bv1G023960	93.735	1261	72	3	2080	3338	1881	3136	0	1884
# BLASTN 2.12.0+
# Query: TraesCS2B03G0208800
# Database: FD-2B-DW.fa.TBtoolsDB
# Fields: query acc.ver, subject acc.ver, % identity, alignment length, mismatches, gap opens, q. start, q. end, s. start, s. end, evalue, bit score
# 2 hits found
TraesCS2B03G0208800	gene:TRITD2Bv1G023750	95.708	2120	71	6	1	2118	1	2102	0	3393
TraesCS2B03G0208800	gene:TRITD2Bv1G023870	100	1727	0	0	716	2442	1	1727	0	3190
# BLASTN 2.12.0+
# Query: TraesCS2B03G0209200
# Database: FD-2B-DW.fa.TBtoolsDB
# Fields: query acc.ver, subject acc.ver, % identity, alignment length, mismatches, gap opens, q. start, q. end, s. start, s. end, evalue, bit score
# 3 hits found
TraesCS2B03G0209200	gene:TRITD2Bv1G023960	100	3146	0	0	66	3211	1	3146	0	5810
TraesCS2B03G0209200	gene:TRITD2Bv1G023810	93.431	1766	81	23	197	1951	1	1742	0	2586
TraesCS2B03G0209200	gene:TRITD2Bv1G023810	93.735	1261	72	3	1946	3201	1919	3177	0	1884
# BLASTN 2.12.0+
# Query: TraesCS2B03G0210000
# Database: FD-2B-DW.fa.TBtoolsDB
# Fields: query acc.ver, subject acc.ver, % identity, alignment length, mismatches, gap opens, q. start, q. end, s. start, s. end, evalue, bit score
# 1 hits found
TraesCS2B03G0210000	gene:TRITD2Bv1G024010	100	3873	0	0	94	3966	1	3873	0	7153
# BLASTN 2.12.0+
# Query: TraesCS2B03G0210100
# Database: FD-2B-DW.fa.TBtoolsDB
# 0 hits found
# BLASTN 2.12.0+
# Query: TraesCS2B03G0210300
# Database: FD-2B-DW.fa.TBtoolsDB
# Fields: query acc.ver, subject acc.ver, % identity, alignment length, mismatches, gap opens, q. start, q. end, s. start, s. end, evalue, bit score
# 1 hits found
TraesCS2B03G0210300	gene:TRITD2Bv1G024070	99.892	1848	2	0	43	1890	1	1848	0	3402
# BLASTN 2.12.0+
# Query: TraesCS2B03G0210500
# Database: FD-2B-DW.fa.TBtoolsDB
# Fields: query acc.ver, subject acc.ver, % identity, alignment length, mismatches, gap opens, q. start, q. end, s. start, s. end, evalue, bit score
# 2 hits found
TraesCS2B03G0210500	gene:TRITD2Bv1G024140	100	8331	0	0	227	8557	1	8331	0	15385
TraesCS2B03G0210500	gene:TRITD2Bv1G022610	82.635	167	26	3	7399	7565	2308	2145	8.41e-35	145
# BLASTN 2.12.0+
# Query: TraesCS2B03G0210800
# Database: FD-2B-DW.fa.TBtoolsDB
# 0 hits found
# BLASTN 2.12.0+
# Query: TraesCS2B03G0210900
# Database: FD-2B-DW.fa.TBtoolsDB
# Fields: query acc.ver, subject acc.ver, % identity, alignment length, mismatches, gap opens, q. start, q. end, s. start, s. end, evalue, bit score
# 3 hits found
TraesCS2B03G0210900	gene:TRITD2Bv1G024160	100	3175	0	0	196	3370	1	3175	0	5864
TraesCS2B03G0210900	gene:TRITD2Bv1G024160	77.679	224	40	9	861	1079	884	666	3.66e-30	128
TraesCS2B03G0210900	gene:TRITD2Bv1G025480	91.818	220	18	0	860	1079	1704	1485	4.38e-84	307
# BLASTN 2.12.0+
# Query: TraesCS2B03G0211500
# Database: FD-2B-DW.fa.TBtoolsDB
# 0 hits found
# BLASTN 2.12.0+
# Query: TraesCS2B03G0211700
# Database: FD-2B-DW.fa.TBtoolsDB
# Fields: query acc.ver, subject acc.ver, % identity, alignment length, mismatches, gap opens, q. start, q. end, s. start, s. end, evalue, bit score
# 2 hits found
TraesCS2B03G0211700	gene:TRITD2Bv1G024250	99.93	1434	1	0	53	1486	1	1434	0	2643
TraesCS2B03G0211700	gene:TRITD2Bv1G024260	87.292	1385	164	10	83	1464	7	1382	0	1572
# BLASTN 2.12.0+
# Query: TraesCS2B03G0211800
# Database: FD-2B-DW.fa.TBtoolsDB
# Fields: query acc.ver, subject acc.ver, % identity, alignment length, mismatches, gap opens, q. start, q. end, s. start, s. end, evalue, bit score
# 2 hits found
TraesCS2B03G0211800	gene:TRITD2Bv1G024260	99.341	1518	10	0	50	1567	1	1518	0	2748
TraesCS2B03G0211800	gene:TRITD2Bv1G024250	87.438	1401	162	12	42	1431	15	1412	0	1600
# BLASTN 2.12.0+
# Query: TraesCS2B03G0211900
# Database: FD-2B-DW.fa.TBtoolsDB
# Fields: query acc.ver, subject acc.ver, % identity, alignment length, mismatches, gap opens, q. start, q. end, s. start, s. end, evalue, bit score
# 2 hits found
TraesCS2B03G0211900	gene:TRITD2Bv1G024250	89.66	1296	112	12	1	1294	58	1333	0	1631
TraesCS2B03G0211900	gene:TRITD2Bv1G024260	86.011	1301	143	19	1	1294	35	1303	0	1358
# BLASTN 2.12.0+
# Query: TraesCS2B03G0212000
# Database: FD-2B-DW.fa.TBtoolsDB
# Fields: query acc.ver, subject acc.ver, % identity, alignment length, mismatches, gap opens, q. start, q. end, s. start, s. end, evalue, bit score
# 1 hits found
TraesCS2B03G0212000	gene:TRITD2Bv1G024310	83.14	1376	193	27	414	1764	1	1362	0	1219
# BLASTN 2.12.0+
# Query: TraesCS2B03G0212600
# Database: FD-2B-DW.fa.TBtoolsDB
# Fields: query acc.ver, subject acc.ver, % identity, alignment length, mismatches, gap opens, q. start, q. end, s. start, s. end, evalue, bit score
# 1 hits found
TraesCS2B03G0212600	gene:TRITD2Bv1G024310	82.948	1384	211	18	237	1606	1	1373	0	1225
# BLASTN 2.12.0+
# Query: TraesCS2B03G0212900
# Database: FD-2B-DW.fa.TBtoolsDB
# 0 hits found
# BLASTN 2.12.0+
# Query: TraesCS2B03G0213100
# Database: FD-2B-DW.fa.TBtoolsDB
# Fields: query acc.ver, subject acc.ver, % identity, alignment length, mismatches, gap opens, q. start, q. end, s. start, s. end, evalue, bit score
# 1 hits found
TraesCS2B03G0213100	gene:TRITD2Bv1G024310	81.752	1381	217	25	1	1362	1	1365	0	1122
# BLASTN 2.12.0+
# Query: TraesCS2B03G0213400
# Database: FD-2B-DW.fa.TBtoolsDB
# Fields: query acc.ver, subject acc.ver, % identity, alignment length, mismatches, gap opens, q. start, q. end, s. start, s. end, evalue, bit score
# 4 hits found
TraesCS2B03G0213400	gene:TRITD2Bv1G024350	99.516	4336	17	2	3720	8055	3319	7650	0	7888
TraesCS2B03G0213400	gene:TRITD2Bv1G024350	99.282	2368	11	3	1344	3705	966	3333	0	4274
TraesCS2B03G0213400	gene:TRITD2Bv1G024350	97.631	802	8	3	448	1239	1	801	0	1365
TraesCS2B03G0213400	gene:TRITD2Bv1G024350	97.619	42	1	0	1242	1283	854	895	3.71e-13	73.1
# BLASTN 2.12.0+
# Query: TraesCS2B03G0213500
# Database: FD-2B-DW.fa.TBtoolsDB
# 0 hits found
# BLASTN 2.12.0+
# Query: TraesCS2B03G0213600
# Database: FD-2B-DW.fa.TBtoolsDB
# Fields: query acc.ver, subject acc.ver, % identity, alignment length, mismatches, gap opens, q. start, q. end, s. start, s. end, evalue, bit score
# 2 hits found
TraesCS2B03G0213600	gene:TRITD2Bv1G024370	95.893	1120	41	2	37	1153	1	1118	0	1808
TraesCS2B03G0213600	gene:TRITD2Bv1G024530	95.536	1120	45	2	37	1153	1	1118	0	1786
# BLASTN 2.12.0+
# Query: TraesCS2B03G0213700
# Database: FD-2B-DW.fa.TBtoolsDB
# Fields: query acc.ver, subject acc.ver, % identity, alignment length, mismatches, gap opens, q. start, q. end, s. start, s. end, evalue, bit score
# 2 hits found
TraesCS2B03G0213700	gene:TRITD2Bv1G024530	94.375	1120	61	2	67	1186	1	1118	0	1718
TraesCS2B03G0213700	gene:TRITD2Bv1G024370	94.286	1120	62	2	67	1186	1	1118	0	1712
# BLASTN 2.12.0+
# Query: TraesCS2B03G0213800
# Database: FD-2B-DW.fa.TBtoolsDB
# Fields: query acc.ver, subject acc.ver, % identity, alignment length, mismatches, gap opens, q. start, q. end, s. start, s. end, evalue, bit score
# 6 hits found
TraesCS2B03G0213800	gene:TRITD2Bv1G024540	97.566	1931	42	5	146	2072	1	1930	0	3301
TraesCS2B03G0213800	gene:TRITD2Bv1G024540	89.94	666	60	4	122	787	73389	74047	0	852
TraesCS2B03G0213800	gene:TRITD2Bv1G024540	94.152	342	20	0	1263	1604	74883	75224	7.56e-149	521
TraesCS2B03G0213800	gene:TRITD2Bv1G024540	90.504	337	32	0	778	1114	74526	74862	4.68e-126	446
TraesCS2B03G0213800	gene:TRITD2Bv1G024560	90.031	642	58	3	146	787	1	636	0	826
TraesCS2B03G0213800	gene:TRITD2Bv1G024560	92.14	229	18	0	778	1006	1115	1343	2.29e-89	324
# BLASTN 2.12.0+
# Query: TraesCS2B03G0214200
# Database: FD-2B-DW.fa.TBtoolsDB
# Fields: query acc.ver, subject acc.ver, % identity, alignment length, mismatches, gap opens, q. start, q. end, s. start, s. end, evalue, bit score
# 4 hits found
TraesCS2B03G0214200	gene:TRITD2Bv1G024560	99.406	1346	8	0	1	1346	1	1346	0	2442
TraesCS2B03G0214200	gene:TRITD2Bv1G024540	99.406	1346	8	0	1	1346	73412	74757	0	2442
TraesCS2B03G0214200	gene:TRITD2Bv1G024540	89.457	645	59	5	1	636	1	645	0	806
TraesCS2B03G0214200	gene:TRITD2Bv1G024540	92.14	229	18	0	1115	1343	636	864	1.48e-89	324
# BLASTN 2.12.0+
# Query: TraesCS2B03G0214300
# Database: FD-2B-DW.fa.TBtoolsDB
# Fields: query acc.ver, subject acc.ver, % identity, alignment length, mismatches, gap opens, q. start, q. end, s. start, s. end, evalue, bit score
# 2 hits found
TraesCS2B03G0214300	gene:TRITD2Bv1G024540	94.165	617	36	0	96	712	1121	1737	0	941
TraesCS2B03G0214300	gene:TRITD2Bv1G024540	99.549	443	1	1	1	443	74788	75229	0	806
# BLASTN 2.12.0+
# Query: TraesCS2B03G0214700
# Database: FD-2B-DW.fa.TBtoolsDB
# Fields: query acc.ver, subject acc.ver, % identity, alignment length, mismatches, gap opens, q. start, q. end, s. start, s. end, evalue, bit score
# 1 hits found
TraesCS2B03G0214700	gene:TRITD2Bv1G024600	99.176	3278	23	4	1	3277	1	3275	0	5901
# BLASTN 2.12.0+
# Query: TraesCS2B03G0215600
# Database: FD-2B-DW.fa.TBtoolsDB
# Fields: query acc.ver, subject acc.ver, % identity, alignment length, mismatches, gap opens, q. start, q. end, s. start, s. end, evalue, bit score
# 2 hits found
TraesCS2B03G0215600	gene:TRITD2Bv1G024670	92.688	930	38	10	931	1857	805	1707	0	1314
TraesCS2B03G0215600	gene:TRITD2Bv1G024670	94.55	789	21	3	146	930	1	771	0	1199
# BLASTN 2.12.0+
# Query: TraesCS2B03G0215900
# Database: FD-2B-DW.fa.TBtoolsDB
# Fields: query acc.ver, subject acc.ver, % identity, alignment length, mismatches, gap opens, q. start, q. end, s. start, s. end, evalue, bit score
# 1 hits found
TraesCS2B03G0215900	gene:TRITD2Bv1G024710	99.548	663	3	0	493	1155	1	663	0	1208
# BLASTN 2.12.0+
# Query: TraesCS2B03G0216300
# Database: FD-2B-DW.fa.TBtoolsDB
# 0 hits found
# BLASTN 2.12.0+
# Query: TraesCS2B03G0216800
# Database: FD-2B-DW.fa.TBtoolsDB
# 0 hits found
# BLASTN 2.12.0+
# Query: TraesCS2B03G0216900
# Database: FD-2B-DW.fa.TBtoolsDB
# Fields: query acc.ver, subject acc.ver, % identity, alignment length, mismatches, gap opens, q. start, q. end, s. start, s. end, evalue, bit score
# 1 hits found
TraesCS2B03G0216900	gene:TRITD2Bv1G024780	99.576	1179	5	0	29	1207	1	1179	0	2150
# BLASTN 2.12.0+
# Query: TraesCS2B03G0217000
# Database: FD-2B-DW.fa.TBtoolsDB
# 0 hits found
# BLASTN 2.12.0+
# Query: TraesCS2B03G0217300
# Database: FD-2B-DW.fa.TBtoolsDB
# Fields: query acc.ver, subject acc.ver, % identity, alignment length, mismatches, gap opens, q. start, q. end, s. start, s. end, evalue, bit score
# 1 hits found
TraesCS2B03G0217300	gene:TRITD2Bv1G024820	99.57	1162	5	0	377	1538	1	1162	0	2119
# BLASTN 2.12.0+
# Query: TraesCS2B03G0217600
# Database: FD-2B-DW.fa.TBtoolsDB
# Fields: query acc.ver, subject acc.ver, % identity, alignment length, mismatches, gap opens, q. start, q. end, s. start, s. end, evalue, bit score
# 1 hits found
TraesCS2B03G0217600	gene:TRITD2Bv1G024840	97.784	993	1	3	77	1069	1	972	0	1692
# BLASTN 2.12.0+
# Query: TraesCS2B03G0217900
# Database: FD-2B-DW.fa.TBtoolsDB
# Fields: query acc.ver, subject acc.ver, % identity, alignment length, mismatches, gap opens, q. start, q. end, s. start, s. end, evalue, bit score
# 1 hits found
TraesCS2B03G0217900	gene:TRITD2Bv1G024890	99.283	3906	12	6	645	4541	1	3899	0	7044
# BLASTN 2.12.0+
# Query: TraesCS2B03G0218000
# Database: FD-2B-DW.fa.TBtoolsDB
# Fields: query acc.ver, subject acc.ver, % identity, alignment length, mismatches, gap opens, q. start, q. end, s. start, s. end, evalue, bit score
# 2 hits found
TraesCS2B03G0218000	gene:TRITD2Bv1G024900	99.853	2047	3	0	325	2371	1	2047	0	3764
TraesCS2B03G0218000	gene:TRITD2Bv1G024900	99.751	402	1	0	2370	2771	2084	2485	0	737
# BLASTN 2.12.0+
# Query: TraesCS2B03G0218300
# Database: FD-2B-DW.fa.TBtoolsDB
# Fields: query acc.ver, subject acc.ver, % identity, alignment length, mismatches, gap opens, q. start, q. end, s. start, s. end, evalue, bit score
# 5 hits found
TraesCS2B03G0218300	gene:TRITD2Bv1G024910	98.925	4745	32	6	69	4810	5362	10090	0	8462
TraesCS2B03G0218300	gene:TRITD2Bv1G024910	95.616	365	13	3	4890	5253	10090	10452	9.11e-167	582
TraesCS2B03G0218300	gene:TRITD2Bv1G024910	87.143	140	7	3	1703	1842	7143	7271	3.94e-36	148
TraesCS2B03G0218300	gene:TRITD2Bv1G024910	86.429	140	7	3	1850	1977	6996	7135	1.83e-34	143
TraesCS2B03G0218300	gene:TRITD2Bv1G024540	93.478	46	3	0	4853	4898	1041	996	3.15e-12	69.4
# BLASTN 2.12.0+
# Query: TraesCS2B03G0218400
# Database: FD-2B-DW.fa.TBtoolsDB
# 0 hits found
# BLASTN 2.12.0+
# Query: TraesCS2B03G0218500
# Database: FD-2B-DW.fa.TBtoolsDB
# Fields: query acc.ver, subject acc.ver, % identity, alignment length, mismatches, gap opens, q. start, q. end, s. start, s. end, evalue, bit score
# 1 hits found
TraesCS2B03G0218500	gene:TRITD2Bv1G024930	99.088	2193	20	0	2802	4994	1	2193	0	3940
# BLASTN 2.12.0+
# Query: TraesCS2B03G0218800
# Database: FD-2B-DW.fa.TBtoolsDB
# Fields: query acc.ver, subject acc.ver, % identity, alignment length, mismatches, gap opens, q. start, q. end, s. start, s. end, evalue, bit score
# 1 hits found
TraesCS2B03G0218800	gene:TRITD2Bv1G024990	99.742	1161	3	0	1267	2427	1	1161	0	2128
# BLASTN 2.12.0+
# Query: TraesCS2B03G0218900
# Database: FD-2B-DW.fa.TBtoolsDB
# Fields: query acc.ver, subject acc.ver, % identity, alignment length, mismatches, gap opens, q. start, q. end, s. start, s. end, evalue, bit score
# 2 hits found
TraesCS2B03G0218900	gene:TRITD2Bv1G025000	98.971	4179	15	4	1142	5320	936	5086	0	7454
TraesCS2B03G0218900	gene:TRITD2Bv1G025000	98.827	938	7	2	127	1060	1	938	0	1668
# BLASTN 2.12.0+
# Query: TraesCS2B03G0219100
# Database: FD-2B-DW.fa.TBtoolsDB
# Fields: query acc.ver, subject acc.ver, % identity, alignment length, mismatches, gap opens, q. start, q. end, s. start, s. end, evalue, bit score
# 2 hits found
TraesCS2B03G0219100	gene:TRITD2Bv1G025040	99.794	486	1	0	97	582	1	486	0	893
TraesCS2B03G0219100	gene:TRITD2Bv1G025030	99.11	337	2	1	2447	2782	1	337	1.09e-173	604
# BLASTN 2.12.0+
# Query: TraesCS2B03G0219200
# Database: FD-2B-DW.fa.TBtoolsDB
# Fields: query acc.ver, subject acc.ver, % identity, alignment length, mismatches, gap opens, q. start, q. end, s. start, s. end, evalue, bit score
# 1 hits found
TraesCS2B03G0219200	gene:TRITD2Bv1G025080	83.423	555	62	14	1	543	1	537	1.96e-139	488
# BLASTN 2.12.0+
# Query: TraesCS2B03G0219400
# Database: FD-2B-DW.fa.TBtoolsDB
# Fields: query acc.ver, subject acc.ver, % identity, alignment length, mismatches, gap opens, q. start, q. end, s. start, s. end, evalue, bit score
# 2 hits found
TraesCS2B03G0219400	gene:TRITD2Bv1G025080	82.087	575	67	10	1	575	1	539	6.57e-130	459
TraesCS2B03G0219400	gene:TRITD2Bv1G025080	79.481	424	59	19	883	1282	622	1041	7.1e-75	276
# BLASTN 2.12.0+
# Query: TraesCS2B03G0219800
# Database: FD-2B-DW.fa.TBtoolsDB
# 0 hits found
# BLASTN 2.12.0+
# Query: TraesCS2B03G0220100
# Database: FD-2B-DW.fa.TBtoolsDB
# Fields: query acc.ver, subject acc.ver, % identity, alignment length, mismatches, gap opens, q. start, q. end, s. start, s. end, evalue, bit score
# 4 hits found
TraesCS2B03G0220100	gene:TRITD2Bv1G025080	95.926	540	17	4	1452	1986	1335	1874	0	870
TraesCS2B03G0220100	gene:TRITD2Bv1G025080	86.62	568	31	15	91	628	1	553	2.98e-168	586
TraesCS2B03G0220100	gene:TRITD2Bv1G025080	88.218	331	26	6	714	1031	711	1041	4.2e-107	383
TraesCS2B03G0220100	gene:TRITD2Bv1G025080	90.654	214	6	6	1186	1386	1116	1328	9.49e-74	272
# BLASTN 2.12.0+
# Query: TraesCS2B03G0220500
# Database: FD-2B-DW.fa.TBtoolsDB
# 0 hits found
# BLASTN 2.12.0+
# Query: TraesCS2B03G0221200
# Database: FD-2B-DW.fa.TBtoolsDB
# Fields: query acc.ver, subject acc.ver, % identity, alignment length, mismatches, gap opens, q. start, q. end, s. start, s. end, evalue, bit score
# 2 hits found
TraesCS2B03G0221200	gene:TRITD2Bv1G025080	93.171	410	25	2	42	448	186	595	1.57e-172	599
TraesCS2B03G0221200	gene:TRITD2Bv1G025080	90.423	355	26	5	470	816	684	1038	7.72e-131	460
# BLASTN 2.12.0+
# Query: TraesCS2B03G0221400
# Database: FD-2B-DW.fa.TBtoolsDB
# Fields: query acc.ver, subject acc.ver, % identity, alignment length, mismatches, gap opens, q. start, q. end, s. start, s. end, evalue, bit score
# 1 hits found
TraesCS2B03G0221400	gene:TRITD2Bv1G025260	99.862	4355	6	0	245	4599	1	4355	0	8010
# BLASTN 2.12.0+
# Query: TraesCS2B03G0221500
# Database: FD-2B-DW.fa.TBtoolsDB
# Fields: query acc.ver, subject acc.ver, % identity, alignment length, mismatches, gap opens, q. start, q. end, s. start, s. end, evalue, bit score
# 6 hits found
TraesCS2B03G0221500	gene:TRITD2Bv1G025300	97.811	1142	3	3	3630	4770	1	1121	0	1951
TraesCS2B03G0221500	gene:TRITD2Bv1G025300	86.447	760	81	12	288	1047	384	1121	0	813
TraesCS2B03G0221500	gene:TRITD2Bv1G025290	98.378	678	11	0	370	1047	1	678	0	1192
TraesCS2B03G0221500	gene:TRITD2Bv1G025290	86.431	678	70	12	4115	4770	1	678	0	723
TraesCS2B03G0221500	gene:TRITD2Bv1G025310	84.848	759	99	14	291	1039	1299	2051	0	750
TraesCS2B03G0221500	gene:TRITD2Bv1G025310	82.399	767	107	12	4023	4762	1286	2051	0	643
# BLASTN 2.12.0+
# Query: TraesCS2B03G0221600
# Database: FD-2B-DW.fa.TBtoolsDB
# Fields: query acc.ver, subject acc.ver, % identity, alignment length, mismatches, gap opens, q. start, q. end, s. start, s. end, evalue, bit score
# 4 hits found
TraesCS2B03G0221600	gene:TRITD2Bv1G025310	99.029	1854	18	0	252	2105	203	2056	0	3325
TraesCS2B03G0221600	gene:TRITD2Bv1G025310	97.222	180	2	1	92	268	8	187	1.14e-82	302
TraesCS2B03G0221600	gene:TRITD2Bv1G025290	83.988	687	96	10	1427	2108	1	678	0	647
TraesCS2B03G0221600	gene:TRITD2Bv1G025300	82.194	775	110	12	1335	2108	374	1121	0	641
# BLASTN 2.12.0+
# Query: TraesCS2B03G0221800
# Database: FD-2B-DW.fa.TBtoolsDB
# Fields: query acc.ver, subject acc.ver, % identity, alignment length, mismatches, gap opens, q. start, q. end, s. start, s. end, evalue, bit score
# 1 hits found
TraesCS2B03G0221800	gene:TRITD2Bv1G025330	99.855	1380	2	0	1	1380	1	1380	0	2538
# BLASTN 2.12.0+
# Query: TraesCS2B03G0222000
# Database: FD-2B-DW.fa.TBtoolsDB
# Fields: query acc.ver, subject acc.ver, % identity, alignment length, mismatches, gap opens, q. start, q. end, s. start, s. end, evalue, bit score
# 1 hits found
TraesCS2B03G0222000	gene:TRITD2Bv1G025340	98.745	1753	11	1	228	1980	1	1742	0	3105
# BLASTN 2.12.0+
# Query: TraesCS2B03G0222400
# Database: FD-2B-DW.fa.TBtoolsDB
# Fields: query acc.ver, subject acc.ver, % identity, alignment length, mismatches, gap opens, q. start, q. end, s. start, s. end, evalue, bit score
# 1 hits found
TraesCS2B03G0222400	gene:TRITD2Bv1G025350	99.552	2677	11	1	142	2818	1	2676	0	4876
# BLASTN 2.12.0+
# Query: TraesCS2B03G0222600
# Database: FD-2B-DW.fa.TBtoolsDB
# 0 hits found
# BLASTN 2.12.0+
# Query: TraesCS2B03G0222700
# Database: FD-2B-DW.fa.TBtoolsDB
# 0 hits found
# BLASTN 2.12.0+
# Query: TraesCS2B03G0222800
# Database: FD-2B-DW.fa.TBtoolsDB
# Fields: query acc.ver, subject acc.ver, % identity, alignment length, mismatches, gap opens, q. start, q. end, s. start, s. end, evalue, bit score
# 32 hits found
TraesCS2B03G0222800	gene:TRITD2Bv1G024540	91.671	2173	149	26	4161	6320	9189	7036	0	2981
TraesCS2B03G0222800	gene:TRITD2Bv1G024540	91.387	1730	126	18	4602	6321	15754	14038	0	2348
TraesCS2B03G0222800	gene:TRITD2Bv1G024540	94.393	1302	63	7	2848	4147	10239	8946	0	1991
TraesCS2B03G0222800	gene:TRITD2Bv1G024540	74.678	699	127	36	6676	7351	56404	57075	6.97e-70	265
TraesCS2B03G0222800	gene:TRITD2Bv1G024540	75.291	429	94	12	8406	8829	59663	60084	9.27e-49	195
TraesCS2B03G0222800	gene:TRITD2Bv1G024540	77.095	179	36	5	80265	80441	59909	60084	7.48e-20	99
TraesCS2B03G0222800	gene:TRITD2Bv1G025780	91.421	2168	161	23	4161	6317	95155	93002	0	2950
TraesCS2B03G0222800	gene:TRITD2Bv1G025780	88.209	2222	189	63	4143	6317	17752	19947	0	2584
TraesCS2B03G0222800	gene:TRITD2Bv1G025780	85.396	2287	256	60	83836	86060	42657	44927	0	2302
TraesCS2B03G0222800	gene:TRITD2Bv1G025780	90.794	1738	133	18	4601	6321	101672	99945	0	2298
TraesCS2B03G0222800	gene:TRITD2Bv1G025780	85.352	2287	256	61	12224	14447	42657	44927	0	2294
TraesCS2B03G0222800	gene:TRITD2Bv1G025780	88.255	1754	146	50	4603	6321	11176	12904	0	2043
TraesCS2B03G0222800	gene:TRITD2Bv1G025780	91.288	1320	86	22	2848	4147	16710	18020	0	1773
TraesCS2B03G0222800	gene:TRITD2Bv1G025780	92.733	977	46	12	3176	4147	95868	94912	0	1387
TraesCS2B03G0222800	gene:TRITD2Bv1G025780	86.452	1026	98	35	6647	7640	34478	35494	0	1086
TraesCS2B03G0222800	gene:TRITD2Bv1G025780	85.589	1027	102	33	6647	7640	45025	46038	0	1035
TraesCS2B03G0222800	gene:TRITD2Bv1G025780	82.251	462	67	13	8381	8835	36403	36856	5.13e-106	385
TraesCS2B03G0222800	gene:TRITD2Bv1G025780	91.549	284	17	4	2848	3131	96141	95865	5.13e-106	385
TraesCS2B03G0222800	gene:TRITD2Bv1G025780	89.384	292	23	7	11944	12231	36836	37123	8.64e-99	361
TraesCS2B03G0222800	gene:TRITD2Bv1G025780	89.384	292	23	7	83556	83843	36836	37123	8.64e-99	361
TraesCS2B03G0222800	gene:TRITD2Bv1G025780	84.739	249	32	6	6320	6565	44789	45034	9.08e-64	244
TraesCS2B03G0222800	gene:TRITD2Bv1G025780	73.743	716	144	32	6678	7372	22896	22204	1.17e-62	241
TraesCS2B03G0222800	gene:TRITD2Bv1G025780	82.192	292	38	12	6032	6315	102026	102311	4.22e-62	239
TraesCS2B03G0222800	gene:TRITD2Bv1G025780	82.051	195	25	9	6124	6315	60062	60249	1.22e-37	158
TraesCS2B03G0222800	gene:TRITD2Bv1G025720	76.939	967	155	51	5375	6315	58937	59861	3.8e-137	488
TraesCS2B03G0222800	gene:TRITD2Bv1G025720	75.648	965	175	48	5375	6315	67391	68319	3.02e-118	425
TraesCS2B03G0222800	gene:TRITD2Bv1G025720	75.61	697	123	33	6678	7351	10852	11524	5.31e-81	302
TraesCS2B03G0222800	gene:TRITD2Bv1G025720	79.277	415	65	19	6952	7351	50523	50931	1.5e-71	270
TraesCS2B03G0222800	gene:TRITD2Bv1G025720	79.439	321	43	21	13767	14072	39790	40102	4.28e-52	206
TraesCS2B03G0222800	gene:TRITD2Bv1G025720	77.104	297	58	10	8538	8829	27173	27464	2.61e-39	163
TraesCS2B03G0222800	gene:TRITD2Bv1G025720	78.363	171	33	4	80273	80441	27296	27464	1.24e-22	108
TraesCS2B03G0222800	gene:TRITD2Bv1G024140	91.765	170	12	2	35420	35588	7343	7175	5.46e-61	235
# BLASTN 2.12.0+
# Query: TraesCS2B03G0223200
# Database: FD-2B-DW.fa.TBtoolsDB
# 0 hits found
# BLASTN 2.12.0+
# Query: TraesCS2B03G0223300
# Database: FD-2B-DW.fa.TBtoolsDB
# Fields: query acc.ver, subject acc.ver, % identity, alignment length, mismatches, gap opens, q. start, q. end, s. start, s. end, evalue, bit score
# 4 hits found
TraesCS2B03G0223300	gene:TRITD2Bv1G025480	99.245	3707	13	3	131	3833	1	3696	0	6676
TraesCS2B03G0223300	gene:TRITD2Bv1G025480	77.273	220	48	2	1625	1843	1703	1485	3.68e-30	128
TraesCS2B03G0223300	gene:TRITD2Bv1G025480	80.368	163	28	4	2430	2590	2453	2293	6.16e-28	121
TraesCS2B03G0223300	gene:TRITD2Bv1G024160	91.364	220	19	0	1625	1844	884	665	2.05e-82	302
# BLASTN 2.12.0+
# Query: TraesCS2B03G0223400
# Database: FD-2B-DW.fa.TBtoolsDB
# Fields: query acc.ver, subject acc.ver, % identity, alignment length, mismatches, gap opens, q. start, q. end, s. start, s. end, evalue, bit score
# 1 hits found
TraesCS2B03G0223400	gene:TRITD2Bv1G025490	93.424	2342	87	23	45	2369	1	2292	0	3410
# BLASTN 2.12.0+
# Query: TraesCS2B03G0224400
# Database: FD-2B-DW.fa.TBtoolsDB
# Fields: query acc.ver, subject acc.ver, % identity, alignment length, mismatches, gap opens, q. start, q. end, s. start, s. end, evalue, bit score
# 1 hits found
TraesCS2B03G0224400	gene:TRITD2Bv1G025510	95.976	671	11	7	179	836	1	668	0	1075
# BLASTN 2.12.0+
# Query: TraesCS2B03G0224500
# Database: FD-2B-DW.fa.TBtoolsDB
# Fields: query acc.ver, subject acc.ver, % identity, alignment length, mismatches, gap opens, q. start, q. end, s. start, s. end, evalue, bit score
# 1 hits found
TraesCS2B03G0224500	gene:TRITD2Bv1G025530	97.055	2241	55	8	142	2380	1	2232	0	3762
# BLASTN 2.12.0+
# Query: TraesCS2B03G0224600
# Database: FD-2B-DW.fa.TBtoolsDB
# Fields: query acc.ver, subject acc.ver, % identity, alignment length, mismatches, gap opens, q. start, q. end, s. start, s. end, evalue, bit score
# 2 hits found
TraesCS2B03G0224600	gene:TRITD2Bv1G025540	99.567	1617	7	0	521	2137	250	1866	0	2948
TraesCS2B03G0224600	gene:TRITD2Bv1G025540	100	72	0	0	1	72	1	72	5.1e-32	134
# BLASTN 2.12.0+
# Query: TraesCS2B03G0224700
# Database: FD-2B-DW.fa.TBtoolsDB
# Fields: query acc.ver, subject acc.ver, % identity, alignment length, mismatches, gap opens, q. start, q. end, s. start, s. end, evalue, bit score
# 3 hits found
TraesCS2B03G0224700	gene:TRITD2Bv1G025590	99.799	1990	4	0	117	2106	1	1990	0	3653
TraesCS2B03G0224700	gene:TRITD2Bv1G025600	89.42	690	51	12	117	792	1	682	0	850
TraesCS2B03G0224700	gene:TRITD2Bv1G025600	89.362	282	19	5	1382	1660	1174	1447	1.94e-95	344
# BLASTN 2.12.0+
# Query: TraesCS2B03G0225000
# Database: FD-2B-DW.fa.TBtoolsDB
# Fields: query acc.ver, subject acc.ver, % identity, alignment length, mismatches, gap opens, q. start, q. end, s. start, s. end, evalue, bit score
# 5 hits found
TraesCS2B03G0225000	gene:TRITD2Bv1G025600	94.348	1097	34	11	293	1385	1	1073	0	1657
TraesCS2B03G0225000	gene:TRITD2Bv1G025600	94.536	366	15	1	1380	1745	1104	1464	1.73e-160	560
TraesCS2B03G0225000	gene:TRITD2Bv1G025600	97.585	207	4	1	1744	1949	1540	1746	3.15e-98	353
TraesCS2B03G0225000	gene:TRITD2Bv1G025590	89.306	692	51	13	293	977	1	676	0	846
TraesCS2B03G0225000	gene:TRITD2Bv1G025590	91.166	283	14	5	1450	1724	1266	1545	2.42e-104	374
# BLASTN 2.12.0+
# Query: TraesCS2B03G0225300
# Database: FD-2B-DW.fa.TBtoolsDB
# Fields: query acc.ver, subject acc.ver, % identity, alignment length, mismatches, gap opens, q. start, q. end, s. start, s. end, evalue, bit score
# 2 hits found
TraesCS2B03G0225300	gene:TRITD2Bv1G025650	99.582	1434	6	0	412	1845	191	1624	0	2615
TraesCS2B03G0225300	gene:TRITD2Bv1G025650	100	196	0	0	165	360	1	196	5e-101	363
# BLASTN 2.12.0+
# Query: TraesCS2B03G0226000
# Database: FD-2B-DW.fa.TBtoolsDB
# Fields: query acc.ver, subject acc.ver, % identity, alignment length, mismatches, gap opens, q. start, q. end, s. start, s. end, evalue, bit score
# 2 hits found
TraesCS2B03G0226000	gene:TRITD2Bv1G023600	92.857	42	3	0	2801	2842	1652	1611	3.43e-10	62.1
TraesCS2B03G0226000	gene:TRITD2Bv1G022600	94.444	36	2	0	2803	2838	828	863	1.6e-08	56.5
# BLASTN 2.12.0+
# Query: TraesCS2B03G0226100
# Database: FD-2B-DW.fa.TBtoolsDB
# Fields: query acc.ver, subject acc.ver, % identity, alignment length, mismatches, gap opens, q. start, q. end, s. start, s. end, evalue, bit score
# 5 hits found
TraesCS2B03G0226100	gene:TRITD2Bv1G025720	92.603	1825	69	22	1530	3303	615	2424	0	2562
TraesCS2B03G0226100	gene:TRITD2Bv1G025720	93.635	1084	57	6	2105	3176	79530	80613	0	1609
TraesCS2B03G0226100	gene:TRITD2Bv1G025720	94.972	716	26	6	933	1641	78387	79099	0	1114
TraesCS2B03G0226100	gene:TRITD2Bv1G025720	95.31	661	31	0	1006	1666	1	661	0	1050
TraesCS2B03G0226100	gene:TRITD2Bv1G025720	89.606	279	23	5	402	678	77769	78043	6.04e-97	350
# BLASTN 2.12.0+
# Query: TraesCS2B03G0226200
# Database: FD-2B-DW.fa.TBtoolsDB
# 0 hits found
# BLASTN 2.12.0+
# Query: TraesCS2B03G0226300
# Database: FD-2B-DW.fa.TBtoolsDB
# Fields: query acc.ver, subject acc.ver, % identity, alignment length, mismatches, gap opens, q. start, q. end, s. start, s. end, evalue, bit score
# 10 hits found
TraesCS2B03G0226300	gene:TRITD2Bv1G025720	97.174	2300	59	4	1283	3580	78320	80615	0	3882
TraesCS2B03G0226300	gene:TRITD2Bv1G025720	94.091	1117	42	13	2500	3613	1237	2332	0	1676
TraesCS2B03G0226300	gene:TRITD2Bv1G025720	93.235	813	41	8	192	991	77352	78163	0	1184
TraesCS2B03G0226300	gene:TRITD2Bv1G025720	85.777	1146	75	40	1425	2502	1	1126	0	1133
TraesCS2B03G0226300	gene:TRITD2Bv1G025720	90.566	265	12	8	10	267	77306	77564	1.45e-93	339
TraesCS2B03G0226300	gene:TRITD2Bv1G025720	87.023	131	3	1	970	1100	78221	78337	2.04e-32	135
TraesCS2B03G0226300	gene:TRITD2Bv1G025720	91.86	86	4	2	2418	2500	1122	1207	7.38e-27	117
TraesCS2B03G0226300	gene:TRITD2Bv1G025720	91.071	56	4	1	2142	2196	553	608	4.51e-14	75
TraesCS2B03G0226300	gene:TRITD2Bv1G025720	86.667	60	3	3	72	131	77510	77564	3.51e-10	62.1
TraesCS2B03G0226300	gene:TRITD2Bv1G024420	100	77	0	0	1101	1177	1981	2057	1.22e-34	143
# BLASTN 2.12.0+
# Query: TraesCS2B03G0226600
# Database: FD-2B-DW.fa.TBtoolsDB
# Fields: query acc.ver, subject acc.ver, % identity, alignment length, mismatches, gap opens, q. start, q. end, s. start, s. end, evalue, bit score
# 6 hits found
TraesCS2B03G0226600	gene:TRITD2Bv1G025740	97.131	2544	68	2	2870	5412	1596	4135	0	4289
TraesCS2B03G0226600	gene:TRITD2Bv1G025740	97.962	1619	20	3	79	1691	1	1612	0	2795
TraesCS2B03G0226600	gene:TRITD2Bv1G025770	82.183	1594	234	32	2910	4497	1504	3053	0	1325
TraesCS2B03G0226600	gene:TRITD2Bv1G025770	81.925	852	104	29	711	1548	541	1356	0	675
TraesCS2B03G0226600	gene:TRITD2Bv1G025770	96.848	349	11	0	79	427	1	349	2.56e-167	584
TraesCS2B03G0226600	gene:TRITD2Bv1G025750	98.958	192	2	0	5192	5383	192	1	4.74e-95	344
# BLASTN 2.12.0+
# Query: TraesCS2B03G0226700
# Database: FD-2B-DW.fa.TBtoolsDB
# Fields: query acc.ver, subject acc.ver, % identity, alignment length, mismatches, gap opens, q. start, q. end, s. start, s. end, evalue, bit score
# 2 hits found
TraesCS2B03G0226700	gene:TRITD2Bv1G025750	98.958	192	2	0	1	192	1	192	1.49e-96	344
TraesCS2B03G0226700	gene:TRITD2Bv1G025740	98.958	192	2	0	1	192	4106	3915	1.49e-96	344
# BLASTN 2.12.0+
# Query: TraesCS2B03G0226800
# Database: FD-2B-DW.fa.TBtoolsDB
# Fields: query acc.ver, subject acc.ver, % identity, alignment length, mismatches, gap opens, q. start, q. end, s. start, s. end, evalue, bit score
# 5 hits found
TraesCS2B03G0226800	gene:TRITD2Bv1G025770	99.018	3055	30	0	1	3055	1	3055	0	5476
TraesCS2B03G0226800	gene:TRITD2Bv1G025740	85.158	2594	329	32	1421	3968	1552	4135	0	2606
TraesCS2B03G0226800	gene:TRITD2Bv1G025740	82.553	854	100	28	541	1356	627	1469	0	706
TraesCS2B03G0226800	gene:TRITD2Bv1G025740	95.415	349	16	0	1	349	1	349	3.99e-159	556
TraesCS2B03G0226800	gene:TRITD2Bv1G025750	91.623	191	16	0	3749	3939	191	1	2.71e-71	265
# BLASTN 2.12.0+
# Query: TraesCS2B03G0226900
# Database: FD-2B-DW.fa.TBtoolsDB
# Fields: query acc.ver, subject acc.ver, % identity, alignment length, mismatches, gap opens, q. start, q. end, s. start, s. end, evalue, bit score
# 2 hits found
TraesCS2B03G0226900	gene:TRITD2Bv1G025750	91.623	191	16	0	1	191	1	191	1.19e-72	265
TraesCS2B03G0226900	gene:TRITD2Bv1G025740	91.623	191	16	0	1	191	4106	3916	1.19e-72	265
# BLASTN 2.12.0+
# Query: TraesCS2B03G0227100
# Database: FD-2B-DW.fa.TBtoolsDB
# Fields: query acc.ver, subject acc.ver, % identity, alignment length, mismatches, gap opens, q. start, q. end, s. start, s. end, evalue, bit score
# 3 hits found
TraesCS2B03G0227100	gene:TRITD2Bv1G025780	99.429	3154	18	0	1	3154	112199	115352	0	5725
TraesCS2B03G0227100	gene:TRITD2Bv1G025780	84.156	2594	288	69	712	3272	652	3155	0	2399
TraesCS2B03G0227100	gene:TRITD2Bv1G025780	86.528	527	37	14	66	585	1	500	5.55e-157	549
# BLASTN 2.12.0+
# Query: TraesCS2B03G0227200
# Database: FD-2B-DW.fa.TBtoolsDB
# Fields: query acc.ver, subject acc.ver, % identity, alignment length, mismatches, gap opens, q. start, q. end, s. start, s. end, evalue, bit score
# 3 hits found
TraesCS2B03G0227200	gene:TRITD2Bv1G025780	99.753	3242	7	1	61	3301	1	3242	0	5941
TraesCS2B03G0227200	gene:TRITD2Bv1G025780	84.189	2473	272	67	712	3095	112910	115352	0	2290
TraesCS2B03G0227200	gene:TRITD2Bv1G025780	85.811	592	45	17	1	560	112199	112783	9.08e-170	592
# BLASTN 2.12.0+
# Query: TraesCS2B03G0227700
# Database: FD-2B-DW.fa.TBtoolsDB
# 0 hits found
# BLASTN 2.12.0+
# Query: TraesCS2B03G0227800
# Database: FD-2B-DW.fa.TBtoolsDB
# Fields: query acc.ver, subject acc.ver, % identity, alignment length, mismatches, gap opens, q. start, q. end, s. start, s. end, evalue, bit score
# 1 hits found
TraesCS2B03G0227800	gene:TRITD2Bv1G025970	92.974	1096	62	12	61	1147	41	1130	0	1583
# BLASTN 2.12.0+
# Query: TraesCS2B03G0227900
# Database: FD-2B-DW.fa.TBtoolsDB
# Fields: query acc.ver, subject acc.ver, % identity, alignment length, mismatches, gap opens, q. start, q. end, s. start, s. end, evalue, bit score
# 2 hits found
TraesCS2B03G0227900	gene:TRITD2Bv1G025970	96.425	895	32	0	1367	2261	236	1130	0	1476
TraesCS2B03G0227900	gene:TRITD2Bv1G025970	83.23	161	16	8	48	208	1	150	3.96e-33	137
# BLASTN 2.12.0+
# Query: TraesCS2B03G0228000
# Database: FD-2B-DW.fa.TBtoolsDB
# 0 hits found
# BLASTN 2.12.0+
# Query: TraesCS2B03G0228200
# Database: FD-2B-DW.fa.TBtoolsDB
# Fields: query acc.ver, subject acc.ver, % identity, alignment length, mismatches, gap opens, q. start, q. end, s. start, s. end, evalue, bit score
# 1 hits found
TraesCS2B03G0228200	gene:TRITD2Bv1G025970	99.735	1132	3	0	356	1487	1	1132	0	2074
# BLASTN 2.12.0+
# Query: TraesCS2B03G0228300
# Database: FD-2B-DW.fa.TBtoolsDB
# Fields: query acc.ver, subject acc.ver, % identity, alignment length, mismatches, gap opens, q. start, q. end, s. start, s. end, evalue, bit score
# 1 hits found
TraesCS2B03G0228300	gene:TRITD2Bv1G025980	99.623	3450	13	0	207	3656	1	3450	0	6300
# BLAST processed 110 queries

## Sheet: HD-2B
# BLASTN 2.12.0+
# Query: TraesCS2B03G1387000
# Database: HD-2B-DW.fa.TBtoolsDB
# Fields: query acc.ver, subject acc.ver, % identity, alignment length, mismatches, gap opens, q. start, q. end, s. start, s. end, evalue, bit score
# 4 hits found
TraesCS2B03G1387000	gene:TRITD2Bv1G243300	99.056	5720	26	6	1135	6827	1	5719	0	10238
TraesCS2B03G1387000	gene:TRITD2Bv1G243300	98.492	1989	24	5	6876	8860	5718	7704	0	3502
TraesCS2B03G1387000	gene:TRITD2Bv1G243300	97.015	134	4	0	5157	5290	4182	4315	9.77e-61	226
TraesCS2B03G1387000	gene:TRITD2Bv1G243300	96.269	134	5	0	5290	5423	4049	4182	4.55e-59	220
# BLASTN 2.12.0+
# Query: TraesCS2B03G1387500
# Database: HD-2B-DW.fa.TBtoolsDB
# Fields: query acc.ver, subject acc.ver, % identity, alignment length, mismatches, gap opens, q. start, q. end, s. start, s. end, evalue, bit score
# 2 hits found
TraesCS2B03G1387500	gene:TRITD2Bv1G243310	99.458	1107	3	2	333	1438	238	1342	0	2008
TraesCS2B03G1387500	gene:TRITD2Bv1G243310	100	241	0	0	1	241	1	241	1.06e-127	446
# BLASTN 2.12.0+
# Query: TraesCS2B03G1387600
# Database: HD-2B-DW.fa.TBtoolsDB
# Fields: query acc.ver, subject acc.ver, % identity, alignment length, mismatches, gap opens, q. start, q. end, s. start, s. end, evalue, bit score
# 1 hits found
TraesCS2B03G1387600	gene:TRITD2Bv1G243320	99.548	1105	4	1	1	1105	5041	6144	0	2012
# BLAST processed 3 queries

## Sheet: HD-4B
# BLASTN 2.12.0+
# Query: TraesCS4B03G0075500
# Database: HD-4B-DW.fa.TBtoolsDB
# Fields: query acc.ver, subject acc.ver, % identity, alignment length, mismatches, gap opens, q. start, q. end, s. start, s. end, evalue, bit score
# 2 hits found
TraesCS4B03G0075500	gene:TRITD4Bv1G009690	99.789	6165	13	0	4050	10214	2837	9001	0	11313
TraesCS4B03G0075500	gene:TRITD4Bv1G009690	99.812	2657	5	0	1099	3755	1	2657	0	4879
# BLASTN 2.12.0+
# Query: TraesCS4B03G0075700
# Database: HD-4B-DW.fa.TBtoolsDB
# Fields: query acc.ver, subject acc.ver, % identity, alignment length, mismatches, gap opens, q. start, q. end, s. start, s. end, evalue, bit score
# 1 hits found
TraesCS4B03G0075700	gene:TRITD4Bv1G009730	98.341	663	11	0	24	686	1	663	0	1164
# BLASTN 2.12.0+
# Query: TraesCS4B03G0076100
# Database: HD-4B-DW.fa.TBtoolsDB
# 0 hits found
# BLASTN 2.12.0+
# Query: TraesCS4B03G0076200
# Database: HD-4B-DW.fa.TBtoolsDB
# Fields: query acc.ver, subject acc.ver, % identity, alignment length, mismatches, gap opens, q. start, q. end, s. start, s. end, evalue, bit score
# 1 hits found
TraesCS4B03G0076200	gene:TRITD4Bv1G009780	98.706	927	12	0	1	927	1	927	0	1646
# BLASTN 2.12.0+
# Query: TraesCS4B03G0076300
# Database: HD-4B-DW.fa.TBtoolsDB
# Fields: query acc.ver, subject acc.ver, % identity, alignment length, mismatches, gap opens, q. start, q. end, s. start, s. end, evalue, bit score
# 6 hits found
TraesCS4B03G0076300	gene:TRITD4Bv1G009830	99.383	5185	25	3	1	5185	1	5178	0	9391
TraesCS4B03G0076300	gene:TRITD4Bv1G009830	99.722	5042	8	2	5635	10676	5756	10791	0	9228
TraesCS4B03G0076300	gene:TRITD4Bv1G009830	95.161	124	3	2	5669	5789	5830	5953	5.39e-49	193
TraesCS4B03G0076300	gene:TRITD4Bv1G009830	94.355	124	4	2	5709	5832	5790	5910	2.51e-47	187
TraesCS4B03G0076300	gene:TRITD4Bv1G009830	100	54	0	0	3203	3256	3173	3226	3.36e-21	100
TraesCS4B03G0076300	gene:TRITD4Bv1G009830	98.148	54	1	0	3173	3226	3203	3256	1.56e-19	95.3
# BLASTN 2.12.0+
# Query: TraesCS4B03G0077600
# Database: HD-4B-DW.fa.TBtoolsDB
# 0 hits found
# BLASTN 2.12.0+
# Query: TraesCS4B03G0077700
# Database: HD-4B-DW.fa.TBtoolsDB
# Fields: query acc.ver, subject acc.ver, % identity, alignment length, mismatches, gap opens, q. start, q. end, s. start, s. end, evalue, bit score
# 1 hits found
TraesCS4B03G0077700	gene:TRITD4Bv1G009930	100	1145	0	0	1	1145	1	1145	0	2115
# BLASTN 2.12.0+
# Query: TraesCS4B03G0077900
# Database: HD-4B-DW.fa.TBtoolsDB
# Fields: query acc.ver, subject acc.ver, % identity, alignment length, mismatches, gap opens, q. start, q. end, s. start, s. end, evalue, bit score
# 1 hits found
TraesCS4B03G0077900	gene:TRITD4Bv1G009950	100	4202	0	0	127	4328	1	4202	0	7760
# BLASTN 2.12.0+
# Query: TraesCS4B03G0078000
# Database: HD-4B-DW.fa.TBtoolsDB
# 0 hits found
# BLASTN 2.12.0+
# Query: TraesCS4B03G0078100
# Database: HD-4B-DW.fa.TBtoolsDB
# Fields: query acc.ver, subject acc.ver, % identity, alignment length, mismatches, gap opens, q. start, q. end, s. start, s. end, evalue, bit score
# 2 hits found
TraesCS4B03G0078100	gene:TRITD4Bv1G009970	100	9861	0	0	78	9938	1	9861	0	18210
TraesCS4B03G0078100	gene:TRITD4Bv1G009970	100	82	0	0	5325	5406	5329	5248	8.87e-37	152
# BLASTN 2.12.0+
# Query: TraesCS4B03G0078300
# Database: HD-4B-DW.fa.TBtoolsDB
# Fields: query acc.ver, subject acc.ver, % identity, alignment length, mismatches, gap opens, q. start, q. end, s. start, s. end, evalue, bit score
# 1 hits found
TraesCS4B03G0078300	gene:TRITD4Bv1G009990	100	2898	0	0	74	2971	1	2898	0	5352
# BLASTN 2.12.0+
# Query: TraesCS4B03G0078800
# Database: HD-4B-DW.fa.TBtoolsDB
# Fields: query acc.ver, subject acc.ver, % identity, alignment length, mismatches, gap opens, q. start, q. end, s. start, s. end, evalue, bit score
# 1 hits found
TraesCS4B03G0078800	gene:TRITD4Bv1G010040	100	1501	0	0	139	1639	1	1501	0	2772
# BLASTN 2.12.0+
# Query: TraesCS4B03G0078900
# Database: HD-4B-DW.fa.TBtoolsDB
# Fields: query acc.ver, subject acc.ver, % identity, alignment length, mismatches, gap opens, q. start, q. end, s. start, s. end, evalue, bit score
# 1 hits found
TraesCS4B03G0078900	gene:TRITD4Bv1G010050	100	4596	0	0	134	4729	1	4596	0	8488
# BLASTN 2.12.0+
# Query: TraesCS4B03G0079200
# Database: HD-4B-DW.fa.TBtoolsDB
# Fields: query acc.ver, subject acc.ver, % identity, alignment length, mismatches, gap opens, q. start, q. end, s. start, s. end, evalue, bit score
# 16 hits found
TraesCS4B03G0079200	gene:TRITD4Bv1G010070	99.037	831	8	0	41	871	1	831	0	1491
TraesCS4B03G0079200	gene:TRITD4Bv1G010070	97.704	871	5	1	1	871	123229	124084	0	1483
TraesCS4B03G0079200	gene:TRITD4Bv1G010070	97.589	871	6	1	1	871	39192	40047	0	1478
TraesCS4B03G0079200	gene:TRITD4Bv1G010070	97.589	871	6	1	1	871	80757	81612	0	1478
TraesCS4B03G0079200	gene:TRITD4Bv1G010070	98.225	507	7	2	317	821	173394	173900	0	885
TraesCS4B03G0079200	gene:TRITD4Bv1G010070	99.655	290	0	1	1	290	208178	208466	2.89e-151	529
TraesCS4B03G0079200	gene:TRITD4Bv1G010070	100	273	0	0	1	273	172975	173247	4.87e-144	505
TraesCS4B03G0079200	gene:TRITD4Bv1G010070	98.157	217	1	1	424	640	208448	208661	3.98e-105	375
TraesCS4B03G0079200	gene:TRITD4Bv1G010070	95.745	141	4	2	683	821	3818	3958	4.25e-60	226
TraesCS4B03G0079200	gene:TRITD4Bv1G010070	95.745	141	4	2	683	821	42973	43113	4.25e-60	226
TraesCS4B03G0079200	gene:TRITD4Bv1G010070	95.745	141	4	2	683	821	84293	84433	4.25e-60	226
TraesCS4B03G0079200	gene:TRITD4Bv1G010070	95.035	141	5	2	683	821	127009	127149	1.98e-58	220
TraesCS4B03G0079200	gene:TRITD4Bv1G010100	99.531	640	3	0	1	640	62051	62690	0	1166
TraesCS4B03G0079200	gene:TRITD4Bv1G010100	96.584	644	16	2	41	684	1	638	0	1062
TraesCS4B03G0079200	gene:TRITD4Bv1G010090	99.074	324	3	0	317	640	380	703	2.19e-167	582
TraesCS4B03G0079200	gene:TRITD4Bv1G010090	100	233	0	0	41	273	1	233	8.38e-122	431
# BLASTN 2.12.0+
# Query: TraesCS4B03G0079500
# Database: HD-4B-DW.fa.TBtoolsDB
# Fields: query acc.ver, subject acc.ver, % identity, alignment length, mismatches, gap opens, q. start, q. end, s. start, s. end, evalue, bit score
# 1 hits found
TraesCS4B03G0079500	gene:TRITD4Bv1G010070	99.636	549	2	0	1	549	162323	161775	0	1003
# BLASTN 2.12.0+
# Query: TraesCS4B03G0079700
# Database: HD-4B-DW.fa.TBtoolsDB
# Fields: query acc.ver, subject acc.ver, % identity, alignment length, mismatches, gap opens, q. start, q. end, s. start, s. end, evalue, bit score
# 18 hits found
TraesCS4B03G0079700	gene:TRITD4Bv1G010070	99.902	1018	1	0	1	1018	123061	124078	0	1875
TraesCS4B03G0079700	gene:TRITD4Bv1G010070	99.705	1016	3	0	1	1016	39024	40039	0	1860
TraesCS4B03G0079700	gene:TRITD4Bv1G010070	99.705	1016	3	0	1	1016	80589	81604	0	1860
TraesCS4B03G0079700	gene:TRITD4Bv1G010070	97.448	823	6	1	209	1016	1	823	0	1389
TraesCS4B03G0079700	gene:TRITD4Bv1G010070	99.782	458	0	1	1	458	208010	208466	0	839
TraesCS4B03G0079700	gene:TRITD4Bv1G010070	100	441	0	0	1	441	172807	173247	0	815
TraesCS4B03G0079700	gene:TRITD4Bv1G010070	95.661	507	5	3	485	974	173394	173900	0	798
TraesCS4B03G0079700	gene:TRITD4Bv1G010070	99.379	161	1	0	633	793	208501	208661	4.84e-80	292
TraesCS4B03G0079700	gene:TRITD4Bv1G010070	97.872	141	1	2	836	974	3818	3958	4.95e-65	243
TraesCS4B03G0079700	gene:TRITD4Bv1G010070	97.872	141	1	2	836	974	42973	43113	4.95e-65	243
TraesCS4B03G0079700	gene:TRITD4Bv1G010070	97.872	141	1	2	836	974	84293	84433	4.95e-65	243
TraesCS4B03G0079700	gene:TRITD4Bv1G010070	97.163	141	2	2	836	974	127009	127149	2.3e-63	237
TraesCS4B03G0079700	gene:TRITD4Bv1G010070	90.698	43	1	1	592	634	208448	208487	2.49e-08	54.7
TraesCS4B03G0079700	gene:TRITD4Bv1G010100	97.525	808	5	1	1	793	61883	62690	0	1367
TraesCS4B03G0079700	gene:TRITD4Bv1G010100	94.099	644	17	3	209	837	1	638	0	959
TraesCS4B03G0079700	gene:TRITD4Bv1G010100	85.294	136	12	8	842	970	727	861	3.11e-32	134
TraesCS4B03G0079700	gene:TRITD4Bv1G010090	94.136	324	4	1	485	793	380	703	3.46e-136	479
TraesCS4B03G0079700	gene:TRITD4Bv1G010090	100	233	0	0	209	441	1	233	9.83e-122	431
# BLASTN 2.12.0+
# Query: TraesCS4B03G0079800
# Database: HD-4B-DW.fa.TBtoolsDB
# Fields: query acc.ver, subject acc.ver, % identity, alignment length, mismatches, gap opens, q. start, q. end, s. start, s. end, evalue, bit score
# 12 hits found
TraesCS4B03G0079800	gene:TRITD4Bv1G010100	99.5	600	3	0	1	600	62091	62690	0	1092
TraesCS4B03G0079800	gene:TRITD4Bv1G010100	96.5	600	15	2	1	600	1	594	0	987
TraesCS4B03G0079800	gene:TRITD4Bv1G010070	99.5	600	3	0	1	600	1	600	0	1092
TraesCS4B03G0079800	gene:TRITD4Bv1G010070	97	600	3	1	1	600	39232	39816	0	994
TraesCS4B03G0079800	gene:TRITD4Bv1G010070	97	600	3	1	1	600	80797	81381	0	994
TraesCS4B03G0079800	gene:TRITD4Bv1G010070	97	600	3	1	1	600	123269	123853	0	994
TraesCS4B03G0079800	gene:TRITD4Bv1G010070	98.765	324	4	0	277	600	173394	173717	6.94e-166	577
TraesCS4B03G0079800	gene:TRITD4Bv1G010070	99.2	250	1	1	1	250	208218	208466	1.58e-127	449
TraesCS4B03G0079800	gene:TRITD4Bv1G010070	100	233	0	0	1	233	173015	173247	5.71e-122	431
TraesCS4B03G0079800	gene:TRITD4Bv1G010070	97.696	217	2	1	384	600	208448	208661	1.26e-103	370
TraesCS4B03G0079800	gene:TRITD4Bv1G010090	98.765	324	4	0	277	600	380	703	6.94e-166	577
TraesCS4B03G0079800	gene:TRITD4Bv1G010090	100	233	0	0	1	233	1	233	5.71e-122	431
# BLASTN 2.12.0+
# Query: TraesCS4B03G0079900
# Database: HD-4B-DW.fa.TBtoolsDB
# Fields: query acc.ver, subject acc.ver, % identity, alignment length, mismatches, gap opens, q. start, q. end, s. start, s. end, evalue, bit score
# 17 hits found
TraesCS4B03G0079900	gene:TRITD4Bv1G010070	100	850	0	0	1	850	39192	40041	0	1570
TraesCS4B03G0079900	gene:TRITD4Bv1G010070	99.764	848	2	0	1	848	123229	124076	0	1555
TraesCS4B03G0079900	gene:TRITD4Bv1G010070	99.647	850	3	0	1	850	80757	81606	0	1554
TraesCS4B03G0079900	gene:TRITD4Bv1G010070	97.333	825	7	1	41	850	1	825	0	1387
TraesCS4B03G0079900	gene:TRITD4Bv1G010070	95.661	507	5	3	317	806	173394	173900	0	798
TraesCS4B03G0079900	gene:TRITD4Bv1G010070	99.655	290	0	1	1	290	208178	208466	2.82e-151	529
TraesCS4B03G0079900	gene:TRITD4Bv1G010070	100	273	0	0	1	273	172975	173247	4.75e-144	505
TraesCS4B03G0079900	gene:TRITD4Bv1G010070	100	161	0	0	465	625	208501	208661	8.65e-82	298
TraesCS4B03G0079900	gene:TRITD4Bv1G010070	97.163	141	2	2	668	806	3818	3958	1.91e-63	237
TraesCS4B03G0079900	gene:TRITD4Bv1G010070	97.163	141	2	2	668	806	42973	43113	1.91e-63	237
TraesCS4B03G0079900	gene:TRITD4Bv1G010070	97.163	141	2	2	668	806	84293	84433	1.91e-63	237
TraesCS4B03G0079900	gene:TRITD4Bv1G010070	96.454	141	3	2	668	806	127009	127149	8.9e-62	231
TraesCS4B03G0079900	gene:TRITD4Bv1G010070	90.698	43	1	1	424	466	208448	208487	2.07e-08	54.7
TraesCS4B03G0079900	gene:TRITD4Bv1G010100	97.031	640	4	1	1	625	62051	62690	0	1062
TraesCS4B03G0079900	gene:TRITD4Bv1G010100	94.255	644	16	3	41	669	1	638	0	965
TraesCS4B03G0079900	gene:TRITD4Bv1G010090	94.444	324	3	1	317	625	380	703	6.19e-138	484
TraesCS4B03G0079900	gene:TRITD4Bv1G010090	100	233	0	0	41	273	1	233	8.18e-122	431
# BLASTN 2.12.0+
# Query: TraesCS4B03G0080000
# Database: HD-4B-DW.fa.TBtoolsDB
# Fields: query acc.ver, subject acc.ver, % identity, alignment length, mismatches, gap opens, q. start, q. end, s. start, s. end, evalue, bit score
# 17 hits found
TraesCS4B03G0080000	gene:TRITD4Bv1G010070	100	872	0	0	41	912	1	872	0	1611
TraesCS4B03G0080000	gene:TRITD4Bv1G010070	97.917	912	4	1	1	912	80757	81653	0	1565
TraesCS4B03G0080000	gene:TRITD4Bv1G010070	97.478	912	8	1	1	912	123229	124125	0	1543
TraesCS4B03G0080000	gene:TRITD4Bv1G010070	97.368	912	9	1	1	912	39192	40088	0	1537
TraesCS4B03G0080000	gene:TRITD4Bv1G010070	98.817	507	4	2	317	821	173394	173900	0	902
TraesCS4B03G0080000	gene:TRITD4Bv1G010070	99.31	290	1	1	1	290	208178	208466	1.41e-149	523
TraesCS4B03G0080000	gene:TRITD4Bv1G010070	100	273	0	0	1	273	172975	173247	5.11e-144	505
TraesCS4B03G0080000	gene:TRITD4Bv1G010070	97.235	217	3	1	424	640	208448	208661	9.04e-102	364
TraesCS4B03G0080000	gene:TRITD4Bv1G010070	97.872	141	1	2	683	821	3818	3958	4.42e-65	243
TraesCS4B03G0080000	gene:TRITD4Bv1G010070	97.872	141	1	2	683	821	42973	43113	4.42e-65	243
TraesCS4B03G0080000	gene:TRITD4Bv1G010070	97.872	141	1	2	683	821	84293	84433	4.42e-65	243
TraesCS4B03G0080000	gene:TRITD4Bv1G010070	97.163	141	2	2	683	821	127009	127149	2.06e-63	237
TraesCS4B03G0080000	gene:TRITD4Bv1G010100	100	640	0	0	1	640	62051	62690	0	1182
TraesCS4B03G0080000	gene:TRITD4Bv1G010100	96.739	644	15	2	41	684	1	638	0	1068
TraesCS4B03G0080000	gene:TRITD4Bv1G010100	85.294	136	12	8	689	817	727	861	2.78e-32	134
TraesCS4B03G0080000	gene:TRITD4Bv1G010090	99.074	324	3	0	317	640	380	703	2.29e-167	582
TraesCS4B03G0080000	gene:TRITD4Bv1G010090	100	233	0	0	41	273	1	233	8.79e-122	431
# BLASTN 2.12.0+
# Query: TraesCS4B03G0080200
# Database: HD-4B-DW.fa.TBtoolsDB
# Fields: query acc.ver, subject acc.ver, % identity, alignment length, mismatches, gap opens, q. start, q. end, s. start, s. end, evalue, bit score
# 3 hits found
TraesCS4B03G0080200	gene:TRITD4Bv1G010100	100	1340	0	0	1	1340	21156	19817	0	2475
TraesCS4B03G0080200	gene:TRITD4Bv1G010100	99.388	327	0	1	1341	1667	19784	19460	7.03e-170	592
TraesCS4B03G0080200	gene:TRITD4Bv1G010120	100	1080	0	0	209	1288	1	1080	0	1995
# BLASTN 2.12.0+
# Query: TraesCS4B03G0080300
# Database: HD-4B-DW.fa.TBtoolsDB
# Fields: query acc.ver, subject acc.ver, % identity, alignment length, mismatches, gap opens, q. start, q. end, s. start, s. end, evalue, bit score
# 2 hits found
TraesCS4B03G0080300	gene:TRITD4Bv1G010130	100	1059	0	0	1	1059	1	1059	0	1956
TraesCS4B03G0080300	gene:TRITD4Bv1G010100	100	1059	0	0	1	1059	15756	16814	0	1956
# BLASTN 2.12.0+
# Query: TraesCS4B03G0080500
# Database: HD-4B-DW.fa.TBtoolsDB
# Fields: query acc.ver, subject acc.ver, % identity, alignment length, mismatches, gap opens, q. start, q. end, s. start, s. end, evalue, bit score
# 19 hits found
TraesCS4B03G0080500	gene:TRITD4Bv1G010100	100	992	0	0	41	1032	1	992	0	1832
TraesCS4B03G0080500	gene:TRITD4Bv1G010100	96.719	640	15	2	1	634	62051	62690	0	1061
TraesCS4B03G0080500	gene:TRITD4Bv1G010070	96.739	644	15	2	41	678	1	644	0	1068
TraesCS4B03G0080500	gene:TRITD4Bv1G010070	94.444	684	17	3	1	678	39192	39860	0	1033
TraesCS4B03G0080500	gene:TRITD4Bv1G010070	94.444	684	17	3	1	678	80757	81425	0	1033
TraesCS4B03G0080500	gene:TRITD4Bv1G010070	94.444	684	17	3	1	678	123229	123897	0	1033
TraesCS4B03G0080500	gene:TRITD4Bv1G010070	98.37	368	6	0	311	678	173394	173761	0	647
TraesCS4B03G0080500	gene:TRITD4Bv1G010070	93.448	290	12	3	1	284	208178	208466	1.67e-119	424
TraesCS4B03G0080500	gene:TRITD4Bv1G010070	93.773	273	11	2	1	267	172975	173247	6.04e-114	405
TraesCS4B03G0080500	gene:TRITD4Bv1G010070	96.774	217	4	1	418	634	208448	208661	4.77e-100	359
TraesCS4B03G0080500	gene:TRITD4Bv1G010070	85.507	138	13	7	767	903	3824	3955	2.43e-33	137
TraesCS4B03G0080500	gene:TRITD4Bv1G010070	85.507	138	13	7	767	903	42979	43110	2.43e-33	137
TraesCS4B03G0080500	gene:TRITD4Bv1G010070	85.507	138	13	7	767	903	84299	84430	2.43e-33	137
TraesCS4B03G0080500	gene:TRITD4Bv1G010070	85.507	138	13	7	767	903	173766	173897	2.43e-33	137
TraesCS4B03G0080500	gene:TRITD4Bv1G010070	85.294	136	12	8	767	901	649	777	3.15e-32	134
TraesCS4B03G0080500	gene:TRITD4Bv1G010070	85.294	136	12	8	767	901	81430	81558	3.15e-32	134
TraesCS4B03G0080500	gene:TRITD4Bv1G010070	85.294	136	12	8	767	901	123902	124030	3.15e-32	134
TraesCS4B03G0080500	gene:TRITD4Bv1G010090	98.457	324	5	0	311	634	380	703	5.63e-164	571
TraesCS4B03G0080500	gene:TRITD4Bv1G010090	93.133	233	10	2	41	267	1	233	2.24e-93	337
# BLASTN 2.12.0+
# Query: TraesCS4B03G0080600
# Database: HD-4B-DW.fa.TBtoolsDB
# Fields: query acc.ver, subject acc.ver, % identity, alignment length, mismatches, gap opens, q. start, q. end, s. start, s. end, evalue, bit score
# 1 hits found
TraesCS4B03G0080600	gene:TRITD4Bv1G010220	100	5419	0	0	582	6000	1	5419	0	10008
# BLASTN 2.12.0+
# Query: TraesCS4B03G0080700
# Database: HD-4B-DW.fa.TBtoolsDB
# Fields: query acc.ver, subject acc.ver, % identity, alignment length, mismatches, gap opens, q. start, q. end, s. start, s. end, evalue, bit score
# 1 hits found
TraesCS4B03G0080700	gene:TRITD4Bv1G010270	100	2692	0	0	288	2979	1	2692	0	4972
# BLASTN 2.12.0+
# Query: TraesCS4B03G0080800
# Database: HD-4B-DW.fa.TBtoolsDB
# Fields: query acc.ver, subject acc.ver, % identity, alignment length, mismatches, gap opens, q. start, q. end, s. start, s. end, evalue, bit score
# 1 hits found
TraesCS4B03G0080800	gene:TRITD4Bv1G010370	99.955	2232	1	0	43	2274	1	2232	0	4117
# BLASTN 2.12.0+
# Query: TraesCS4B03G0080900
# Database: HD-4B-DW.fa.TBtoolsDB
# Fields: query acc.ver, subject acc.ver, % identity, alignment length, mismatches, gap opens, q. start, q. end, s. start, s. end, evalue, bit score
# 1 hits found
TraesCS4B03G0080900	gene:TRITD4Bv1G010390	99.96	2529	1	0	846	3374	1	2529	0	4665
# BLASTN 2.12.0+
# Query: TraesCS4B03G0081100
# Database: HD-4B-DW.fa.TBtoolsDB
# Fields: query acc.ver, subject acc.ver, % identity, alignment length, mismatches, gap opens, q. start, q. end, s. start, s. end, evalue, bit score
# 1 hits found
TraesCS4B03G0081100	gene:TRITD4Bv1G010410	99.968	3092	1	0	32	3123	1	3092	0	5705
# BLASTN 2.12.0+
# Query: TraesCS4B03G0081600
# Database: HD-4B-DW.fa.TBtoolsDB
# Fields: query acc.ver, subject acc.ver, % identity, alignment length, mismatches, gap opens, q. start, q. end, s. start, s. end, evalue, bit score
# 1 hits found
TraesCS4B03G0081600	gene:TRITD4Bv1G010550	99.962	5226	1	1	1	5225	1123	6348	0	9638
# BLASTN 2.12.0+
# Query: TraesCS4B03G0081700
# Database: HD-4B-DW.fa.TBtoolsDB
# Fields: query acc.ver, subject acc.ver, % identity, alignment length, mismatches, gap opens, q. start, q. end, s. start, s. end, evalue, bit score
# 3 hits found
TraesCS4B03G0081700	gene:TRITD4Bv1G010560	100	2018	0	0	53	2070	1	2018	0	3727
TraesCS4B03G0081700	gene:TRITD4Bv1G010570	82.696	1491	229	22	597	2070	2043	3521	0	1297
TraesCS4B03G0081700	gene:TRITD4Bv1G010570	86.207	174	23	1	168	340	64	237	5e-48	187
# BLASTN 2.12.0+
# Query: TraesCS4B03G0081800
# Database: HD-4B-DW.fa.TBtoolsDB
# Fields: query acc.ver, subject acc.ver, % identity, alignment length, mismatches, gap opens, q. start, q. end, s. start, s. end, evalue, bit score
# 3 hits found
TraesCS4B03G0081800	gene:TRITD4Bv1G010570	100	3521	0	0	1	3521	1	3521	0	6503
TraesCS4B03G0081800	gene:TRITD4Bv1G010560	82.696	1491	229	21	2043	3521	545	2018	0	1297
TraesCS4B03G0081800	gene:TRITD4Bv1G010560	86.207	174	23	1	64	237	116	288	8.24e-48	187
# BLASTN 2.12.0+
# Query: TraesCS4B03G0082100
# Database: HD-4B-DW.fa.TBtoolsDB
# Fields: query acc.ver, subject acc.ver, % identity, alignment length, mismatches, gap opens, q. start, q. end, s. start, s. end, evalue, bit score
# 5 hits found
TraesCS4B03G0082100	gene:TRITD4Bv1G010600	100	2138	0	0	122	2259	1	2138	0	3949
TraesCS4B03G0082100	gene:TRITD4Bv1G010600	93.103	841	58	0	464	1304	56043	56883	0	1232
TraesCS4B03G0082100	gene:TRITD4Bv1G010600	88.861	404	38	3	2	405	55626	56022	3.59e-139	490
TraesCS4B03G0082100	gene:TRITD4Bv1G010600	91.589	321	27	0	1632	1952	56901	57221	2.83e-125	444
TraesCS4B03G0082100	gene:TRITD4Bv1G010600	93.59	78	5	0	2001	2078	59687	59764	7.01e-27	117
# BLASTN 2.12.0+
# Query: TraesCS4B03G0082200
# Database: HD-4B-DW.fa.TBtoolsDB
# Fields: query acc.ver, subject acc.ver, % identity, alignment length, mismatches, gap opens, q. start, q. end, s. start, s. end, evalue, bit score
# 10 hits found
TraesCS4B03G0082200	gene:TRITD4Bv1G010620	100	4263	0	0	83	4345	1	4263	0	7873
TraesCS4B03G0082200	gene:TRITD4Bv1G010620	100	28	0	0	3128	3155	2245	2272	4.24e-07	52.8
TraesCS4B03G0082200	gene:TRITD4Bv1G010620	100	28	0	0	2327	2354	3046	3073	4.24e-07	52.8
TraesCS4B03G0082200	gene:TRITD4Bv1G010710	92.347	1163	77	9	3493	4648	3393	4550	0	1644
TraesCS4B03G0082200	gene:TRITD4Bv1G010710	89.661	1151	48	32	83	1202	1	1111	0	1400
TraesCS4B03G0082200	gene:TRITD4Bv1G010710	92.736	826	44	9	1349	2171	1276	2088	0	1179
TraesCS4B03G0082200	gene:TRITD4Bv1G010710	93.421	608	29	5	2513	3112	2314	2918	0	891
TraesCS4B03G0082200	gene:TRITD4Bv1G010710	94.675	338	15	1	3151	3485	2922	3259	2.69e-148	521
TraesCS4B03G0082200	gene:TRITD4Bv1G010710	83.026	271	42	4	3212	3480	125902	126170	2.34e-64	243
TraesCS4B03G0082200	gene:TRITD4Bv1G010710	84.298	121	17	2	755	874	122657	122776	1.48e-26	117
# BLASTN 2.12.0+
# Query: TraesCS4B03G0082500
# Database: HD-4B-DW.fa.TBtoolsDB
# Fields: query acc.ver, subject acc.ver, % identity, alignment length, mismatches, gap opens, q. start, q. end, s. start, s. end, evalue, bit score
# 5 hits found
TraesCS4B03G0082500	gene:TRITD4Bv1G010710	99.964	5520	2	0	1	5520	121629	127148	0	10183
TraesCS4B03G0082500	gene:TRITD4Bv1G010710	79.95	793	139	16	4621	5409	3471	4247	1.47e-161	566
TraesCS4B03G0082500	gene:TRITD4Bv1G010710	84.815	270	41	0	4273	4542	2985	3254	3.6e-73	272
TraesCS4B03G0082500	gene:TRITD4Bv1G010620	82.9	269	46	0	4274	4542	3130	3398	2.82e-64	243
TraesCS4B03G0082500	gene:TRITD4Bv1G010620	84.298	121	17	2	1029	1148	673	792	1.78e-26	117
# BLASTN 2.12.0+
# Query: TraesCS4B03G0082800
# Database: HD-4B-DW.fa.TBtoolsDB
# Fields: query acc.ver, subject acc.ver, % identity, alignment length, mismatches, gap opens, q. start, q. end, s. start, s. end, evalue, bit score
# 9 hits found
TraesCS4B03G0082800	gene:TRITD4Bv1G010710	100	4599	0	0	317	4915	1	4599	0	8493
TraesCS4B03G0082800	gene:TRITD4Bv1G010710	79.95	793	139	16	3787	4563	126249	127037	1.27e-161	566
TraesCS4B03G0082800	gene:TRITD4Bv1G010710	84.815	270	41	0	3301	3570	125901	126170	3.09e-73	272
TraesCS4B03G0082800	gene:TRITD4Bv1G010710	97.727	44	1	0	22	65	1	44	2.6e-14	76.8
TraesCS4B03G0082800	gene:TRITD4Bv1G010620	89.652	1150	50	31	317	1427	1	1120	0	1400
TraesCS4B03G0082800	gene:TRITD4Bv1G010620	93.677	854	53	1	3709	4562	3411	4263	0	1277
TraesCS4B03G0082800	gene:TRITD4Bv1G010620	92.736	826	44	9	1592	2404	1267	2089	0	1179
TraesCS4B03G0082800	gene:TRITD4Bv1G010620	93.421	608	29	5	2630	3234	2431	3030	0	891
TraesCS4B03G0082800	gene:TRITD4Bv1G010620	94.675	338	15	1	3238	3575	3069	3403	2.78e-148	521
# BLASTN 2.12.0+
# Query: TraesCS4B03G0083100
# Database: HD-4B-DW.fa.TBtoolsDB
# 0 hits found
# BLASTN 2.12.0+
# Query: TraesCS4B03G0083200
# Database: HD-4B-DW.fa.TBtoolsDB
# Fields: query acc.ver, subject acc.ver, % identity, alignment length, mismatches, gap opens, q. start, q. end, s. start, s. end, evalue, bit score
# 2 hits found
TraesCS4B03G0083200	gene:TRITD4Bv1G010840	100	2538	0	0	3106	5643	1	2538	0	4687
TraesCS4B03G0083200	gene:TRITD4Bv1G010830	99.857	1399	2	0	1	1399	1	1399	0	2573
# BLASTN 2.12.0+
# Query: TraesCS4B03G0083400
# Database: HD-4B-DW.fa.TBtoolsDB
# Fields: query acc.ver, subject acc.ver, % identity, alignment length, mismatches, gap opens, q. start, q. end, s. start, s. end, evalue, bit score
# 1 hits found
TraesCS4B03G0083400	gene:TRITD4Bv1G010870	99.99	9753	1	0	94	9846	1	9753	0	18005
# BLASTN 2.12.0+
# Query: TraesCS4B03G0083700
# Database: HD-4B-DW.fa.TBtoolsDB
# Fields: query acc.ver, subject acc.ver, % identity, alignment length, mismatches, gap opens, q. start, q. end, s. start, s. end, evalue, bit score
# 1 hits found
TraesCS4B03G0083700	gene:TRITD4Bv1G010910	99.957	4683	2	0	1	4683	1	4683	0	8637
# BLASTN 2.12.0+
# Query: TraesCS4B03G0083800
# Database: HD-4B-DW.fa.TBtoolsDB
# 0 hits found
# BLASTN 2.12.0+
# Query: TraesCS4B03G0084000
# Database: HD-4B-DW.fa.TBtoolsDB
# 0 hits found
# BLASTN 2.12.0+
# Query: TraesCS4B03G0084200
# Database: HD-4B-DW.fa.TBtoolsDB
# Fields: query acc.ver, subject acc.ver, % identity, alignment length, mismatches, gap opens, q. start, q. end, s. start, s. end, evalue, bit score
# 1 hits found
TraesCS4B03G0084200	gene:TRITD4Bv1G010930	99.789	2367	5	0	1	2367	1	2367	0	4344
# BLASTN 2.12.0+
# Query: TraesCS4B03G0084300
# Database: HD-4B-DW.fa.TBtoolsDB
# Fields: query acc.ver, subject acc.ver, % identity, alignment length, mismatches, gap opens, q. start, q. end, s. start, s. end, evalue, bit score
# 1 hits found
TraesCS4B03G0084300	gene:TRITD4Bv1G010940	99.619	2098	7	1	62	2158	1	2098	0	3829
# BLASTN 2.12.0+
# Query: TraesCS4B03G0084400
# Database: HD-4B-DW.fa.TBtoolsDB
# Fields: query acc.ver, subject acc.ver, % identity, alignment length, mismatches, gap opens, q. start, q. end, s. start, s. end, evalue, bit score
# 1 hits found
TraesCS4B03G0084400	gene:TRITD4Bv1G010950	98.706	2396	12	2	252	2647	1	2377	0	4235
# BLASTN 2.12.0+
# Query: TraesCS4B03G0084600
# Database: HD-4B-DW.fa.TBtoolsDB
# Fields: query acc.ver, subject acc.ver, % identity, alignment length, mismatches, gap opens, q. start, q. end, s. start, s. end, evalue, bit score
# 2 hits found
TraesCS4B03G0084600	gene:TRITD4Bv1G010970	99.564	1375	6	0	102	1476	1	1375	0	2507
TraesCS4B03G0084600	gene:TRITD4Bv1G010970	99.046	1258	4	3	1	1250	4766	6023	0	2250
# BLASTN 2.12.0+
# Query: TraesCS4B03G0084700
# Database: HD-4B-DW.fa.TBtoolsDB
# Fields: query acc.ver, subject acc.ver, % identity, alignment length, mismatches, gap opens, q. start, q. end, s. start, s. end, evalue, bit score
# 1 hits found
TraesCS4B03G0084700	gene:TRITD4Bv1G011000	99.882	846	1	0	1	846	1	846	0	1557
# BLASTN 2.12.0+
# Query: TraesCS4B03G0084900
# Database: HD-4B-DW.fa.TBtoolsDB
# 0 hits found
# BLASTN 2.12.0+
# Query: TraesCS4B03G0085500
# Database: HD-4B-DW.fa.TBtoolsDB
# 0 hits found
# BLASTN 2.12.0+
# Query: TraesCS4B03G0086000
# Database: HD-4B-DW.fa.TBtoolsDB
# Fields: query acc.ver, subject acc.ver, % identity, alignment length, mismatches, gap opens, q. start, q. end, s. start, s. end, evalue, bit score
# 3 hits found
TraesCS4B03G0086000	gene:TRITD4Bv1G011070	99.852	3385	2	1	722	4103	1	3385	0	6220
TraesCS4B03G0086000	gene:TRITD4Bv1G011160	91.566	166	11	3	401	564	688	524	2.23e-59	226
TraesCS4B03G0086000	gene:TRITD4Bv1G011160	76	175	21	18	401	564	524	688	1.1e-12	71.3
# BLASTN 2.12.0+
# Query: TraesCS4B03G0086100
# Database: HD-4B-DW.fa.TBtoolsDB
# Fields: query acc.ver, subject acc.ver, % identity, alignment length, mismatches, gap opens, q. start, q. end, s. start, s. end, evalue, bit score
# 3 hits found
TraesCS4B03G0086100	gene:TRITD4Bv1G011090	100	3057	0	0	847	3903	1	3057	0	5646
TraesCS4B03G0086100	gene:TRITD4Bv1G011090	100	2352	0	0	4312	6663	3388	5739	0	4344
TraesCS4B03G0086100	gene:TRITD4Bv1G012500	93.204	103	6	1	4878	4979	10883	10985	2.1e-36	150
# BLASTN 2.12.0+
# Query: TraesCS4B03G0086200
# Database: HD-4B-DW.fa.TBtoolsDB
# Fields: query acc.ver, subject acc.ver, % identity, alignment length, mismatches, gap opens, q. start, q. end, s. start, s. end, evalue, bit score
# 5 hits found
TraesCS4B03G0086200	gene:TRITD4Bv1G011100	100	1175	0	0	1	1175	1	1175	0	2170
TraesCS4B03G0086200	gene:TRITD4Bv1G011110	91.327	1176	91	3	1	1175	1	1166	0	1596
TraesCS4B03G0086200	gene:TRITD4Bv1G011150	88.87	1177	129	2	1	1175	1	1177	0	1447
TraesCS4B03G0086200	gene:TRITD4Bv1G011140	89.555	651	68	0	525	1175	456	1106	0	826
TraesCS4B03G0086200	gene:TRITD4Bv1G011140	91.832	453	37	0	1	453	1	453	0	632
# BLASTN 2.12.0+
# Query: TraesCS4B03G0086300
# Database: HD-4B-DW.fa.TBtoolsDB
# Fields: query acc.ver, subject acc.ver, % identity, alignment length, mismatches, gap opens, q. start, q. end, s. start, s. end, evalue, bit score
# 5 hits found
TraesCS4B03G0086300	gene:TRITD4Bv1G011110	100	1166	0	0	1	1166	1	1166	0	2154
TraesCS4B03G0086300	gene:TRITD4Bv1G011100	91.327	1176	91	3	1	1166	1	1175	0	1596
TraesCS4B03G0086300	gene:TRITD4Bv1G011150	89.55	1177	112	3	1	1166	1	1177	0	1482
TraesCS4B03G0086300	gene:TRITD4Bv1G011140	88.821	653	69	3	516	1166	456	1106	0	798
TraesCS4B03G0086300	gene:TRITD4Bv1G011140	92.053	453	36	0	1	453	1	453	0	638
# BLASTN 2.12.0+
# Query: TraesCS4B03G0086500
# Database: HD-4B-DW.fa.TBtoolsDB
# Fields: query acc.ver, subject acc.ver, % identity, alignment length, mismatches, gap opens, q. start, q. end, s. start, s. end, evalue, bit score
# 7 hits found
TraesCS4B03G0086500	gene:TRITD4Bv1G011140	99.638	1106	4	0	1	1106	1	1106	0	2021
TraesCS4B03G0086500	gene:TRITD4Bv1G011100	89.094	651	71	0	456	1106	525	1175	0	809
TraesCS4B03G0086500	gene:TRITD4Bv1G011100	92.053	453	36	0	1	453	1	453	0	638
TraesCS4B03G0086500	gene:TRITD4Bv1G011150	88.685	654	69	4	456	1106	526	1177	0	793
TraesCS4B03G0086500	gene:TRITD4Bv1G011150	97.13	453	13	0	1	453	1	453	0	765
TraesCS4B03G0086500	gene:TRITD4Bv1G011110	88.668	653	70	3	456	1106	516	1166	0	793
TraesCS4B03G0086500	gene:TRITD4Bv1G011110	92.274	453	35	0	1	453	1	453	0	643
# BLASTN 2.12.0+
# Query: TraesCS4B03G0086600
# Database: HD-4B-DW.fa.TBtoolsDB
# Fields: query acc.ver, subject acc.ver, % identity, alignment length, mismatches, gap opens, q. start, q. end, s. start, s. end, evalue, bit score
# 12 hits found
TraesCS4B03G0086600	gene:TRITD4Bv1G011140	99.347	919	6	0	1	919	1	919	0	1664
TraesCS4B03G0086600	gene:TRITD4Bv1G011140	99.62	789	3	0	2186	2974	318	1106	0	1441
TraesCS4B03G0086600	gene:TRITD4Bv1G011100	89.247	651	70	0	2324	2974	525	1175	0	815
TraesCS4B03G0086600	gene:TRITD4Bv1G011100	91.611	453	38	0	1	453	1	453	3.46e-180	627
TraesCS4B03G0086600	gene:TRITD4Bv1G011100	87.692	455	56	0	456	910	525	979	2.79e-151	531
TraesCS4B03G0086600	gene:TRITD4Bv1G011100	94.118	136	8	0	2186	2321	318	453	5.33e-54	207
TraesCS4B03G0086600	gene:TRITD4Bv1G011150	88.838	654	68	4	2324	2974	526	1177	0	798
TraesCS4B03G0086600	gene:TRITD4Bv1G011150	96.247	453	17	0	1	453	1	453	0	743
TraesCS4B03G0086600	gene:TRITD4Bv1G011150	88.223	467	50	4	456	919	526	990	5.95e-158	553
TraesCS4B03G0086600	gene:TRITD4Bv1G011110	88.821	653	69	3	2324	2974	516	1166	0	798
TraesCS4B03G0086600	gene:TRITD4Bv1G011110	91.391	453	39	0	1	453	1	453	1.61e-178	621
TraesCS4B03G0086600	gene:TRITD4Bv1G011110	94.853	136	7	0	2186	2321	318	453	1.15e-55	213
# BLASTN 2.12.0+
# Query: TraesCS4B03G0086800
# Database: HD-4B-DW.fa.TBtoolsDB
# Fields: query acc.ver, subject acc.ver, % identity, alignment length, mismatches, gap opens, q. start, q. end, s. start, s. end, evalue, bit score
# 7 hits found
TraesCS4B03G0086800	gene:TRITD4Bv1G011140	100	1106	0	0	1	1106	1	1106	0	2043
TraesCS4B03G0086800	gene:TRITD4Bv1G011100	89.555	651	68	0	456	1106	525	1175	0	826
TraesCS4B03G0086800	gene:TRITD4Bv1G011100	91.832	453	37	0	1	453	1	453	0	632
TraesCS4B03G0086800	gene:TRITD4Bv1G011150	88.838	654	68	4	456	1106	526	1177	0	798
TraesCS4B03G0086800	gene:TRITD4Bv1G011150	96.909	453	14	0	1	453	1	453	0	760
TraesCS4B03G0086800	gene:TRITD4Bv1G011110	88.821	653	69	3	456	1106	516	1166	0	798
TraesCS4B03G0086800	gene:TRITD4Bv1G011110	92.053	453	36	0	1	453	1	453	0	638
# BLASTN 2.12.0+
# Query: TraesCS4B03G0086900
# Database: HD-4B-DW.fa.TBtoolsDB
# Fields: query acc.ver, subject acc.ver, % identity, alignment length, mismatches, gap opens, q. start, q. end, s. start, s. end, evalue, bit score
# 5 hits found
TraesCS4B03G0086900	gene:TRITD4Bv1G011150	99.915	1177	1	0	1	1177	1	1177	0	2169
TraesCS4B03G0086900	gene:TRITD4Bv1G011110	89.465	1177	113	3	1	1177	1	1166	0	1476
TraesCS4B03G0086900	gene:TRITD4Bv1G011100	88.785	1177	130	2	1	1177	1	1175	0	1441
TraesCS4B03G0086900	gene:TRITD4Bv1G011140	88.838	654	68	4	526	1177	456	1106	0	798
TraesCS4B03G0086900	gene:TRITD4Bv1G011140	96.689	453	15	0	1	453	1	453	0	754
# BLASTN 2.12.0+
# Query: TraesCS4B03G0087000
# Database: HD-4B-DW.fa.TBtoolsDB
# Fields: query acc.ver, subject acc.ver, % identity, alignment length, mismatches, gap opens, q. start, q. end, s. start, s. end, evalue, bit score
# 2 hits found
TraesCS4B03G0087000	gene:TRITD4Bv1G011160	99.978	4602	1	0	1111	5712	1	4602	0	8493
TraesCS4B03G0087000	gene:TRITD4Bv1G011160	78.613	173	25	9	1633	1799	689	523	1.43e-22	104
# BLASTN 2.12.0+
# Query: TraesCS4B03G0087200
# Database: HD-4B-DW.fa.TBtoolsDB
# Fields: query acc.ver, subject acc.ver, % identity, alignment length, mismatches, gap opens, q. start, q. end, s. start, s. end, evalue, bit score
# 5 hits found
TraesCS4B03G0087200	gene:TRITD4Bv1G011170	100	1719	0	0	1	1719	1	1719	0	3175
TraesCS4B03G0087200	gene:TRITD4Bv1G011200	94.279	1713	98	0	1	1713	1	1713	0	2621
TraesCS4B03G0087200	gene:TRITD4Bv1G011220	93.354	963	62	2	758	1719	706	1667	0	1423
TraesCS4B03G0087200	gene:TRITD4Bv1G011220	93.971	481	29	0	1	481	1	481	0	728
TraesCS4B03G0087200	gene:TRITD4Bv1G011240	81.654	387	63	6	25	410	22	401	1.76e-86	315
# BLASTN 2.12.0+
# Query: TraesCS4B03G0087500
# Database: HD-4B-DW.fa.TBtoolsDB
# Fields: query acc.ver, subject acc.ver, % identity, alignment length, mismatches, gap opens, q. start, q. end, s. start, s. end, evalue, bit score
# 5 hits found
TraesCS4B03G0087500	gene:TRITD4Bv1G011200	100	1719	0	0	1	1719	1	1719	0	3175
TraesCS4B03G0087500	gene:TRITD4Bv1G011170	94.279	1713	98	0	1	1713	1	1713	0	2621
TraesCS4B03G0087500	gene:TRITD4Bv1G011220	93.139	962	66	0	758	1719	706	1667	0	1411
TraesCS4B03G0087500	gene:TRITD4Bv1G011220	93.139	481	33	0	1	481	1	481	0	706
TraesCS4B03G0087500	gene:TRITD4Bv1G011240	81.654	387	63	5	25	410	22	401	1.76e-86	315
# BLASTN 2.12.0+
# Query: TraesCS4B03G0087800
# Database: HD-4B-DW.fa.TBtoolsDB
# Fields: query acc.ver, subject acc.ver, % identity, alignment length, mismatches, gap opens, q. start, q. end, s. start, s. end, evalue, bit score
# 5 hits found
TraesCS4B03G0087800	gene:TRITD4Bv1G011220	100	1765	0	0	31	1795	1	1765	0	3260
TraesCS4B03G0087800	gene:TRITD4Bv1G011170	93.354	963	62	2	736	1697	758	1719	0	1423
TraesCS4B03G0087800	gene:TRITD4Bv1G011170	93.971	481	29	0	31	511	1	481	0	728
TraesCS4B03G0087800	gene:TRITD4Bv1G011200	93.139	962	66	0	736	1697	758	1719	0	1411
TraesCS4B03G0087800	gene:TRITD4Bv1G011200	93.139	481	33	0	31	511	1	481	0	706
# BLASTN 2.12.0+
# Query: TraesCS4B03G0088000
# Database: HD-4B-DW.fa.TBtoolsDB
# Fields: query acc.ver, subject acc.ver, % identity, alignment length, mismatches, gap opens, q. start, q. end, s. start, s. end, evalue, bit score
# 3 hits found
TraesCS4B03G0088000	gene:TRITD4Bv1G011240	100	2316	0	0	678	2993	1	2316	0	4277
TraesCS4B03G0088000	gene:TRITD4Bv1G011200	81.654	387	63	5	699	1078	25	410	3.08e-86	315
TraesCS4B03G0088000	gene:TRITD4Bv1G011170	81.654	387	63	6	699	1078	25	410	3.08e-86	315
# BLASTN 2.12.0+
# Query: TraesCS4B03G0088200
# Database: HD-4B-DW.fa.TBtoolsDB
# Fields: query acc.ver, subject acc.ver, % identity, alignment length, mismatches, gap opens, q. start, q. end, s. start, s. end, evalue, bit score
# 1 hits found
TraesCS4B03G0088200	gene:TRITD4Bv1G011250	100	2145	0	0	1	2145	1	2145	0	3962
# BLASTN 2.12.0+
# Query: TraesCS4B03G0088400
# Database: HD-4B-DW.fa.TBtoolsDB
# Fields: query acc.ver, subject acc.ver, % identity, alignment length, mismatches, gap opens, q. start, q. end, s. start, s. end, evalue, bit score
# 9 hits found
TraesCS4B03G0088400	gene:TRITD4Bv1G011300	99.98	5117	1	0	293	5409	1	5117	0	9444
TraesCS4B03G0088400	gene:TRITD4Bv1G011300	96.262	107	4	0	1369	1475	1042	1148	2.95e-44	176
TraesCS4B03G0088400	gene:TRITD4Bv1G011300	96.262	107	4	0	1334	1440	1077	1183	2.95e-44	176
TraesCS4B03G0088400	gene:TRITD4Bv1G011300	94.444	72	4	0	1404	1475	1042	1113	8.44e-25	111
TraesCS4B03G0088400	gene:TRITD4Bv1G011300	94.444	72	4	0	1334	1405	1112	1183	8.44e-25	111
TraesCS4B03G0088400	gene:TRITD4Bv1G011300	100	37	0	0	1439	1475	1042	1078	5.15e-12	69.4
TraesCS4B03G0088400	gene:TRITD4Bv1G011300	100	37	0	0	1334	1370	1147	1183	5.15e-12	69.4
TraesCS4B03G0088400	gene:TRITD4Bv1G011300	97.222	36	1	0	4838	4873	4482	4517	8.62e-10	62.1
TraesCS4B03G0088400	gene:TRITD4Bv1G011300	97.222	36	1	0	4774	4809	4546	4581	8.62e-10	62.1
# BLASTN 2.12.0+
# Query: TraesCS4B03G0088500
# Database: HD-4B-DW.fa.TBtoolsDB
# Fields: query acc.ver, subject acc.ver, % identity, alignment length, mismatches, gap opens, q. start, q. end, s. start, s. end, evalue, bit score
# 3 hits found
TraesCS4B03G0088500	gene:TRITD4Bv1G011310	100	1495	0	0	4016	5510	1	1495	0	2761
TraesCS4B03G0088500	gene:TRITD4Bv1G012500	95.918	49	2	0	2067	2115	10985	10937	2.39e-15	80.5
TraesCS4B03G0088500	gene:TRITD4Bv1G012500	100	31	0	0	2116	2146	10955	10985	1.12e-08	58.4
# BLASTN 2.12.0+
# Query: TraesCS4B03G0088700
# Database: HD-4B-DW.fa.TBtoolsDB
# Fields: query acc.ver, subject acc.ver, % identity, alignment length, mismatches, gap opens, q. start, q. end, s. start, s. end, evalue, bit score
# 1 hits found
TraesCS4B03G0088700	gene:TRITD4Bv1G011330	100	681	0	0	1	681	1	681	0	1258
# BLASTN 2.12.0+
# Query: TraesCS4B03G0088800
# Database: HD-4B-DW.fa.TBtoolsDB
# Fields: query acc.ver, subject acc.ver, % identity, alignment length, mismatches, gap opens, q. start, q. end, s. start, s. end, evalue, bit score
# 3 hits found
TraesCS4B03G0088800	gene:TRITD4Bv1G011340	99.969	3211	1	0	399	3609	1	3211	0	5925
TraesCS4B03G0088800	gene:TRITD4Bv1G011400	79.715	281	49	3	3324	3603	3271	3544	1.46e-50	196
TraesCS4B03G0088800	gene:TRITD4Bv1G011400	88.976	127	14	0	506	632	219	345	6.87e-39	158
# BLASTN 2.12.0+
# Query: TraesCS4B03G0088900
# Database: HD-4B-DW.fa.TBtoolsDB
# Fields: query acc.ver, subject acc.ver, % identity, alignment length, mismatches, gap opens, q. start, q. end, s. start, s. end, evalue, bit score
# 3 hits found
TraesCS4B03G0088900	gene:TRITD4Bv1G011400	99.973	3730	1	0	45	3774	1	3730	0	6883
TraesCS4B03G0088900	gene:TRITD4Bv1G011340	79.715	281	49	3	3315	3588	2926	3205	1.63e-50	196
TraesCS4B03G0088900	gene:TRITD4Bv1G011340	88.976	127	14	0	263	389	108	234	7.71e-39	158
# BLASTN 2.12.0+
# Query: TraesCS4B03G0089100
# Database: HD-4B-DW.fa.TBtoolsDB
# Fields: query acc.ver, subject acc.ver, % identity, alignment length, mismatches, gap opens, q. start, q. end, s. start, s. end, evalue, bit score
# 1 hits found
TraesCS4B03G0089100	gene:TRITD4Bv1G011470	100	2169	0	0	126	2294	1	2169	0	4006
# BLASTN 2.12.0+
# Query: TraesCS4B03G0089300
# Database: HD-4B-DW.fa.TBtoolsDB
# Fields: query acc.ver, subject acc.ver, % identity, alignment length, mismatches, gap opens, q. start, q. end, s. start, s. end, evalue, bit score
# 1 hits found
TraesCS4B03G0089300	gene:TRITD4Bv1G011490	100	1460	0	0	122	1581	1	1460	0	2697
# BLASTN 2.12.0+
# Query: TraesCS4B03G0089400
# Database: HD-4B-DW.fa.TBtoolsDB
# Fields: query acc.ver, subject acc.ver, % identity, alignment length, mismatches, gap opens, q. start, q. end, s. start, s. end, evalue, bit score
# 2 hits found
TraesCS4B03G0089400	gene:TRITD4Bv1G011510	99.738	3819	0	1	1726	5534	1	3819	0	6988
TraesCS4B03G0089400	gene:TRITD4Bv1G010710	90.871	241	20	2	358	596	36246	36006	3.58e-88	322
# BLASTN 2.12.0+
# Query: TraesCS4B03G0089500
# Database: HD-4B-DW.fa.TBtoolsDB
# Fields: query acc.ver, subject acc.ver, % identity, alignment length, mismatches, gap opens, q. start, q. end, s. start, s. end, evalue, bit score
# 1 hits found
TraesCS4B03G0089500	gene:TRITD4Bv1G011520	100	5521	0	0	1	5521	1	5521	0	10196
# BLASTN 2.12.0+
# Query: TraesCS4B03G0089600
# Database: HD-4B-DW.fa.TBtoolsDB
# 0 hits found
# BLASTN 2.12.0+
# Query: TraesCS4B03G0089900
# Database: HD-4B-DW.fa.TBtoolsDB
# 0 hits found
# BLASTN 2.12.0+
# Query: TraesCS4B03G0090000
# Database: HD-4B-DW.fa.TBtoolsDB
# Fields: query acc.ver, subject acc.ver, % identity, alignment length, mismatches, gap opens, q. start, q. end, s. start, s. end, evalue, bit score
# 1 hits found
TraesCS4B03G0090000	gene:TRITD4Bv1G011560	100	1294	0	0	54	1347	1	1294	0	2390
# BLASTN 2.12.0+
# Query: TraesCS4B03G0090200
# Database: HD-4B-DW.fa.TBtoolsDB
# Fields: query acc.ver, subject acc.ver, % identity, alignment length, mismatches, gap opens, q. start, q. end, s. start, s. end, evalue, bit score
# 1 hits found
TraesCS4B03G0090200	gene:TRITD4Bv1G011570	100	2370	0	0	60	2429	1	2370	0	4377
# BLASTN 2.12.0+
# Query: TraesCS4B03G0090300
# Database: HD-4B-DW.fa.TBtoolsDB
# Fields: query acc.ver, subject acc.ver, % identity, alignment length, mismatches, gap opens, q. start, q. end, s. start, s. end, evalue, bit score
# 3 hits found
TraesCS4B03G0090300	gene:TRITD4Bv1G011580	100	5839	0	0	1	5839	83	5921	0	10783
TraesCS4B03G0090300	gene:TRITD4Bv1G011580	96.226	53	2	0	2149	2201	1214	1266	1.52e-17	87.9
TraesCS4B03G0090300	gene:TRITD4Bv1G011580	96.226	53	2	0	1132	1184	2231	2283	1.52e-17	87.9
# BLASTN 2.12.0+
# Query: TraesCS4B03G0090400
# Database: HD-4B-DW.fa.TBtoolsDB
# Fields: query acc.ver, subject acc.ver, % identity, alignment length, mismatches, gap opens, q. start, q. end, s. start, s. end, evalue, bit score
# 4 hits found
TraesCS4B03G0090400	gene:TRITD4Bv1G011590	99.919	4945	4	0	695	5639	221	5165	0	9110
TraesCS4B03G0090400	gene:TRITD4Bv1G011590	99.353	928	6	0	118	1045	1	928	0	1681
TraesCS4B03G0090400	gene:TRITD4Bv1G011590	97.151	351	10	0	1052	1402	221	571	7.41e-170	593
TraesCS4B03G0090400	gene:TRITD4Bv1G011590	97.151	351	10	0	338	688	578	928	7.41e-170	593
# BLASTN 2.12.0+
# Query: TraesCS4B03G0090800
# Database: HD-4B-DW.fa.TBtoolsDB
# Fields: query acc.ver, subject acc.ver, % identity, alignment length, mismatches, gap opens, q. start, q. end, s. start, s. end, evalue, bit score
# 4 hits found
TraesCS4B03G0090800	gene:TRITD4Bv1G011670	99.954	10763	5	0	315	11077	1	10763	0	19848
TraesCS4B03G0090800	gene:TRITD4Bv1G011670	98	50	1	0	7453	7502	7081	7130	2.71e-17	87.9
TraesCS4B03G0090800	gene:TRITD4Bv1G011670	98	50	1	0	7395	7444	7139	7188	2.71e-17	87.9
TraesCS4B03G0090800	gene:TRITD4Bv1G012500	98.125	160	3	0	7859	8018	10035	9876	4.17e-75	279
# BLASTN 2.12.0+
# Query: TraesCS4B03G0091100
# Database: HD-4B-DW.fa.TBtoolsDB
# Fields: query acc.ver, subject acc.ver, % identity, alignment length, mismatches, gap opens, q. start, q. end, s. start, s. end, evalue, bit score
# 1 hits found
TraesCS4B03G0091100	gene:TRITD4Bv1G011770	99.972	3620	1	0	221	3840	1	3620	0	6680
# BLASTN 2.12.0+
# Query: TraesCS4B03G0091700
# Database: HD-4B-DW.fa.TBtoolsDB
# Fields: query acc.ver, subject acc.ver, % identity, alignment length, mismatches, gap opens, q. start, q. end, s. start, s. end, evalue, bit score
# 1 hits found
TraesCS4B03G0091700	gene:TRITD4Bv1G011860	100	1293	0	0	314	1606	1	1293	0	2388
# BLASTN 2.12.0+
# Query: TraesCS4B03G0091900
# Database: HD-4B-DW.fa.TBtoolsDB
# Fields: query acc.ver, subject acc.ver, % identity, alignment length, mismatches, gap opens, q. start, q. end, s. start, s. end, evalue, bit score
# 3 hits found
TraesCS4B03G0091900	gene:TRITD4Bv1G011880	100	4638	0	0	172	4809	1	4638	0	8565
TraesCS4B03G0091900	gene:TRITD4Bv1G011880	97.5	40	1	0	1197	1236	987	1026	4.72e-12	69.4
TraesCS4B03G0091900	gene:TRITD4Bv1G011880	97.5	40	1	0	1158	1197	1026	1065	4.72e-12	69.4
# BLASTN 2.12.0+
# Query: TraesCS4B03G0092100
# Database: HD-4B-DW.fa.TBtoolsDB
# Fields: query acc.ver, subject acc.ver, % identity, alignment length, mismatches, gap opens, q. start, q. end, s. start, s. end, evalue, bit score
# 1 hits found
TraesCS4B03G0092100	gene:TRITD4Bv1G012050	100	1065	0	0	1	1065	1	1065	0	1967
# BLASTN 2.12.0+
# Query: TraesCS4B03G0092200
# Database: HD-4B-DW.fa.TBtoolsDB
# Fields: query acc.ver, subject acc.ver, % identity, alignment length, mismatches, gap opens, q. start, q. end, s. start, s. end, evalue, bit score
# 15 hits found
TraesCS4B03G0092200	gene:TRITD4Bv1G012080	99.965	5787	2	0	1	5787	1	5787	0	10676
TraesCS4B03G0092200	gene:TRITD4Bv1G012080	91.684	481	31	5	2698	3173	2614	3090	0	658
TraesCS4B03G0092200	gene:TRITD4Bv1G012080	91.684	481	31	5	2614	3090	2698	3173	0	658
TraesCS4B03G0092200	gene:TRITD4Bv1G012080	88.816	456	51	0	3958	4413	1	456	6.94e-160	560
TraesCS4B03G0092200	gene:TRITD4Bv1G012080	88.816	456	51	0	1	456	3958	4413	6.94e-160	560
TraesCS4B03G0092200	gene:TRITD4Bv1G012080	91.111	405	28	7	2775	3173	2607	3009	2.51e-154	542
TraesCS4B03G0092200	gene:TRITD4Bv1G012080	91.111	405	28	7	2607	3009	2775	3173	2.51e-154	542
TraesCS4B03G0092200	gene:TRITD4Bv1G012080	92.332	313	18	5	2866	3173	2614	2925	9.43e-124	440
TraesCS4B03G0092200	gene:TRITD4Bv1G012080	92.332	313	18	5	2614	2925	2866	3173	9.43e-124	440
TraesCS4B03G0092200	gene:TRITD4Bv1G012080	90.789	228	17	3	2950	3173	2614	2841	4.64e-82	302
TraesCS4B03G0092200	gene:TRITD4Bv1G012080	90.789	228	17	3	2614	2841	2950	3173	4.64e-82	302
TraesCS4B03G0092200	gene:TRITD4Bv1G012080	89.958	239	10	6	4415	4639	659	897	2.16e-80	296
TraesCS4B03G0092200	gene:TRITD4Bv1G012080	89.958	239	10	6	659	897	4415	4639	2.16e-80	296
TraesCS4B03G0092200	gene:TRITD4Bv1G012080	86.897	145	13	5	3034	3173	2614	2757	1.06e-38	158
TraesCS4B03G0092200	gene:TRITD4Bv1G012080	86.897	145	13	5	2614	2757	3034	3173	1.06e-38	158
# BLASTN 2.12.0+
# Query: TraesCS4B03G0092600
# Database: HD-4B-DW.fa.TBtoolsDB
# Fields: query acc.ver, subject acc.ver, % identity, alignment length, mismatches, gap opens, q. start, q. end, s. start, s. end, evalue, bit score
# 4 hits found
TraesCS4B03G0092600	gene:TRITD4Bv1G012220	99.092	1983	15	1	5944	7923	1	1983	0	3559
TraesCS4B03G0092600	gene:TRITD4Bv1G012220	97.253	983	9	7	8005	8974	2104	3081	0	1650
TraesCS4B03G0092600	gene:TRITD4Bv1G012220	92.233	103	6	2	6932	7033	2131	2030	1.38e-34	145
TraesCS4B03G0092600	gene:TRITD4Bv1G012500	78.505	107	13	8	3031	3129	10882	10986	1.43e-09	62.1
# BLASTN 2.12.0+
# Query: TraesCS4B03G0092800
# Database: HD-4B-DW.fa.TBtoolsDB
# Fields: query acc.ver, subject acc.ver, % identity, alignment length, mismatches, gap opens, q. start, q. end, s. start, s. end, evalue, bit score
# 1 hits found
TraesCS4B03G0092800	gene:TRITD4Bv1G012260	100	2382	0	0	235	2616	1	2382	0	4399
# BLASTN 2.12.0+
# Query: TraesCS4B03G0093100
# Database: HD-4B-DW.fa.TBtoolsDB
# Fields: query acc.ver, subject acc.ver, % identity, alignment length, mismatches, gap opens, q. start, q. end, s. start, s. end, evalue, bit score
# 1 hits found
TraesCS4B03G0093100	gene:TRITD4Bv1G012280	99.946	1866	1	0	115	1980	1	1866	0	3441
# BLASTN 2.12.0+
# Query: TraesCS4B03G0094000
# Database: HD-4B-DW.fa.TBtoolsDB
# Fields: query acc.ver, subject acc.ver, % identity, alignment length, mismatches, gap opens, q. start, q. end, s. start, s. end, evalue, bit score
# 7 hits found
TraesCS4B03G0094000	gene:TRITD4Bv1G012500	100	11040	0	0	9	11048	261	11300	0	20388
TraesCS4B03G0094000	gene:TRITD4Bv1G012500	100	95	0	0	9941	10035	10150	10244	5.62e-44	176
TraesCS4B03G0094000	gene:TRITD4Bv1G012500	100	95	0	0	9898	9992	10193	10287	5.62e-44	176
TraesCS4B03G0094000	gene:TRITD4Bv1G012500	100	52	0	0	9984	10035	10150	10201	4.5e-20	97.1
TraesCS4B03G0094000	gene:TRITD4Bv1G012500	100	52	0	0	9898	9949	10236	10287	4.5e-20	97.1
TraesCS4B03G0094000	gene:TRITD4Bv1G011670	98.125	160	3	0	9624	9783	7704	7545	4.16e-75	279
TraesCS4B03G0094000	gene:TRITD4Bv1G011090	93.204	103	6	1	10631	10733	3954	4055	3.41e-36	150
# BLASTN 2.12.0+
# Query: TraesCS4B03G0094500
# Database: HD-4B-DW.fa.TBtoolsDB
# Fields: query acc.ver, subject acc.ver, % identity, alignment length, mismatches, gap opens, q. start, q. end, s. start, s. end, evalue, bit score
# 1 hits found
TraesCS4B03G0094500	gene:TRITD4Bv1G012560	100	782	0	0	214	995	1	782	0	1445
# BLASTN 2.12.0+
# Query: TraesCS4B03G0094800
# Database: HD-4B-DW.fa.TBtoolsDB
# Fields: query acc.ver, subject acc.ver, % identity, alignment length, mismatches, gap opens, q. start, q. end, s. start, s. end, evalue, bit score
# 1 hits found
TraesCS4B03G0094800	gene:TRITD4Bv1G012590	100	2375	0	0	112	2486	1	2375	0	4386
# BLASTN 2.12.0+
# Query: TraesCS4B03G0094900
# Database: HD-4B-DW.fa.TBtoolsDB
# Fields: query acc.ver, subject acc.ver, % identity, alignment length, mismatches, gap opens, q. start, q. end, s. start, s. end, evalue, bit score
# 1 hits found
TraesCS4B03G0094900	gene:TRITD4Bv1G012600	100	840	0	0	462	1301	1	840	0	1552
# BLASTN 2.12.0+
# Query: TraesCS4B03G0095000
# Database: HD-4B-DW.fa.TBtoolsDB
# Fields: query acc.ver, subject acc.ver, % identity, alignment length, mismatches, gap opens, q. start, q. end, s. start, s. end, evalue, bit score
# 1 hits found
TraesCS4B03G0095000	gene:TRITD4Bv1G012610	100	4279	0	0	360	4638	1	4279	0	7902
# BLASTN 2.12.0+
# Query: TraesCS4B03G0095100
# Database: HD-4B-DW.fa.TBtoolsDB
# Fields: query acc.ver, subject acc.ver, % identity, alignment length, mismatches, gap opens, q. start, q. end, s. start, s. end, evalue, bit score
# 1 hits found
TraesCS4B03G0095100	gene:TRITD4Bv1G012620	100	912	0	0	100	1011	1	912	0	1685
# BLASTN 2.12.0+
# Query: TraesCS4B03G0095500
# Database: HD-4B-DW.fa.TBtoolsDB
# Fields: query acc.ver, subject acc.ver, % identity, alignment length, mismatches, gap opens, q. start, q. end, s. start, s. end, evalue, bit score
# 1 hits found
TraesCS4B03G0095500	gene:TRITD4Bv1G012660	100	5568	0	0	577	6144	1	5568	0	10283
# BLASTN 2.12.0+
# Query: TraesCS4B03G0095900
# Database: HD-4B-DW.fa.TBtoolsDB
# Fields: query acc.ver, subject acc.ver, % identity, alignment length, mismatches, gap opens, q. start, q. end, s. start, s. end, evalue, bit score
# 1 hits found
TraesCS4B03G0095900	gene:TRITD4Bv1G012690	100	2190	0	0	50	2239	1	2190	0	4045
# BLASTN 2.12.0+
# Query: TraesCS4B03G0096000
# Database: HD-4B-DW.fa.TBtoolsDB
# Fields: query acc.ver, subject acc.ver, % identity, alignment length, mismatches, gap opens, q. start, q. end, s. start, s. end, evalue, bit score
# 3 hits found
TraesCS4B03G0096000	gene:TRITD4Bv1G012700	100	4143	0	0	1	4143	1428	5570	0	7651
TraesCS4B03G0096000	gene:TRITD4Bv1G012700	89.565	115	12	0	1954	2068	3008	3122	1.88e-35	147
TraesCS4B03G0096000	gene:TRITD4Bv1G012700	89.565	115	12	0	1581	1695	3381	3495	1.88e-35	147
# BLAST processed 94 queries

## Sheet: KC-4B
# BLASTN 2.12.0+
# Query: TraesCS4B03G0929700
# Database: KC-4B-DW.fa.TBtoolsDB
# Fields: query acc.ver, subject acc.ver, % identity, alignment length, mismatches, gap opens, q. start, q. end, s. start, s. end, evalue, bit score
# 2 hits found
TraesCS4B03G0929700	gene:TRITD4Bv1G198300	100	1282	0	0	134	1415	1	1282	0	2368
TraesCS4B03G0929700	gene:TRITD4Bv1G198390	96	600	24	0	134	733	1	600	0	976
# BLASTN 2.12.0+
# Query: TraesCS4B03G0930200
# Database: KC-4B-DW.fa.TBtoolsDB
# Fields: query acc.ver, subject acc.ver, % identity, alignment length, mismatches, gap opens, q. start, q. end, s. start, s. end, evalue, bit score
# 4 hits found
TraesCS4B03G0930200	gene:TRITD4Bv1G198390	100	600	0	0	1	600	1	600	0	1109
TraesCS4B03G0930200	gene:TRITD4Bv1G198300	95.728	632	27	0	1	632	1	632	0	1018
TraesCS4B03G0930200	gene:TRITD4Bv1G198300	96.169	261	10	0	676	936	710	970	7.39e-120	427
TraesCS4B03G0930200	gene:TRITD4Bv1G198300	90.592	287	8	13	1066	1341	1003	1281	2.11e-100	363
# BLASTN 2.12.0+
# Query: TraesCS4B03G0930400
# Database: KC-4B-DW.fa.TBtoolsDB
# Fields: query acc.ver, subject acc.ver, % identity, alignment length, mismatches, gap opens, q. start, q. end, s. start, s. end, evalue, bit score
# 2 hits found
TraesCS4B03G0930400	gene:TRITD4Bv1G198490	100	1572	0	0	52	1623	1	1572	0	2904
TraesCS4B03G0930400	gene:TRITD4Bv1G205950	88.525	915	87	8	709	1623	1	897	0	1092
# BLASTN 2.12.0+
# Query: TraesCS4B03G0930500
# Database: KC-4B-DW.fa.TBtoolsDB
# Fields: query acc.ver, subject acc.ver, % identity, alignment length, mismatches, gap opens, q. start, q. end, s. start, s. end, evalue, bit score
# 1 hits found
TraesCS4B03G0930500	gene:TRITD4Bv1G198500	100	1460	0	0	112	1571	1	1460	0	2697
# BLASTN 2.12.0+
# Query: TraesCS4B03G0930800
# Database: KC-4B-DW.fa.TBtoolsDB
# Fields: query acc.ver, subject acc.ver, % identity, alignment length, mismatches, gap opens, q. start, q. end, s. start, s. end, evalue, bit score
# 1 hits found
TraesCS4B03G0930800	gene:TRITD4Bv1G198550	99.976	4139	1	0	1304	5442	1	4139	0	7638
# BLASTN 2.12.0+
# Query: TraesCS4B03G0931100
# Database: KC-4B-DW.fa.TBtoolsDB
# Fields: query acc.ver, subject acc.ver, % identity, alignment length, mismatches, gap opens, q. start, q. end, s. start, s. end, evalue, bit score
# 1 hits found
TraesCS4B03G0931100	gene:TRITD4Bv1G198570	100	2091	0	0	200	2290	1	2091	0	3862
# BLASTN 2.12.0+
# Query: TraesCS4B03G0931700
# Database: KC-4B-DW.fa.TBtoolsDB
# 0 hits found
# BLASTN 2.12.0+
# Query: TraesCS4B03G0931800
# Database: KC-4B-DW.fa.TBtoolsDB
# Fields: query acc.ver, subject acc.ver, % identity, alignment length, mismatches, gap opens, q. start, q. end, s. start, s. end, evalue, bit score
# 12 hits found
TraesCS4B03G0931800	gene:TRITD4Bv1G198620	99.075	4539	34	5	3847	8384	1709	6240	0	8142
TraesCS4B03G0931800	gene:TRITD4Bv1G198620	96.935	1044	28	4	1587	2629	671	1711	0	1748
TraesCS4B03G0931800	gene:TRITD4Bv1G198620	97.104	656	10	2	1	650	19	671	0	1098
TraesCS4B03G0931800	gene:TRITD4Bv1G198810	95	340	14	3	2681	3019	23239	23576	3.39e-150	531
TraesCS4B03G0931800	gene:TRITD4Bv1G198810	88.793	116	10	3	3736	3851	23858	23970	2.4e-32	139
TraesCS4B03G0931800	gene:TRITD4Bv1G204470	88.136	354	29	8	3027	3370	23300	23650	1.66e-113	409
TraesCS4B03G0931800	gene:TRITD4Bv1G204470	88.252	349	27	9	3025	3361	11909	12255	2.14e-112	405
TraesCS4B03G0931800	gene:TRITD4Bv1G204470	89.474	304	19	9	3026	3319	9394	9694	2.18e-102	372
TraesCS4B03G0931800	gene:TRITD4Bv1G204470	85.088	114	13	4	3736	3848	89914	90024	1.46e-24	113
TraesCS4B03G0931800	gene:TRITD4Bv1G204470	91.667	60	5	0	3549	3608	31999	31940	1.14e-15	84.2
TraesCS4B03G0931800	gene:TRITD4Bv1G206500	85.303	347	35	9	3043	3375	187998	188342	4.74e-94	344
TraesCS4B03G0931800	gene:TRITD4Bv1G206870	89.13	92	10	0	3757	3848	112360	112451	4.05e-25	115
# BLASTN 2.12.0+
# Query: TraesCS4B03G0932200
# Database: KC-4B-DW.fa.TBtoolsDB
# Fields: query acc.ver, subject acc.ver, % identity, alignment length, mismatches, gap opens, q. start, q. end, s. start, s. end, evalue, bit score
# 4 hits found
TraesCS4B03G0932200	gene:TRITD4Bv1G198660	99.639	1660	6	0	14	1673	1	1660	0	3033
TraesCS4B03G0932200	gene:TRITD4Bv1G198980	80.837	908	109	29	14	880	1	884	0	652
TraesCS4B03G0932200	gene:TRITD4Bv1G198980	85.111	497	57	13	1178	1673	978	1458	5.1e-139	492
TraesCS4B03G0932200	gene:TRITD4Bv1G206500	100	50	0	0	2172	2221	187044	186995	6.04e-19	93.5
# BLASTN 2.12.0+
# Query: TraesCS4B03G0932300
# Database: KC-4B-DW.fa.TBtoolsDB
# Fields: query acc.ver, subject acc.ver, % identity, alignment length, mismatches, gap opens, q. start, q. end, s. start, s. end, evalue, bit score
# 2 hits found
TraesCS4B03G0932300	gene:TRITD4Bv1G198670	96.884	2535	58	10	545	3066	1	2527	0	4224
TraesCS4B03G0932300	gene:TRITD4Bv1G198670	96.212	1267	33	4	3096	4362	2529	3780	0	2060
# BLASTN 2.12.0+
# Query: TraesCS4B03G0932500
# Database: KC-4B-DW.fa.TBtoolsDB
# Fields: query acc.ver, subject acc.ver, % identity, alignment length, mismatches, gap opens, q. start, q. end, s. start, s. end, evalue, bit score
# 1 hits found
TraesCS4B03G0932500	gene:TRITD4Bv1G198700	99.621	264	1	0	1	264	1	264	2.8e-137	483
# BLASTN 2.12.0+
# Query: TraesCS4B03G0933300
# Database: KC-4B-DW.fa.TBtoolsDB
# Fields: query acc.ver, subject acc.ver, % identity, alignment length, mismatches, gap opens, q. start, q. end, s. start, s. end, evalue, bit score
# 7 hits found
TraesCS4B03G0933300	gene:TRITD4Bv1G198810	99.068	1932	18	0	1	1932	247734	249665	0	3469
TraesCS4B03G0933300	gene:TRITD4Bv1G198810	93.75	1184	66	3	745	1927	62884	64060	0	1770
TraesCS4B03G0933300	gene:TRITD4Bv1G198810	96.403	695	25	0	1	695	62026	62720	0	1146
TraesCS4B03G0933300	gene:TRITD4Bv1G198810	95.444	417	19	0	1028	1444	265	681	0	665
TraesCS4B03G0933300	gene:TRITD4Bv1G198810	95.918	98	4	0	928	1025	1	98	4.2e-39	159
TraesCS4B03G0933300	gene:TRITD4Bv1G205160	87.737	685	69	7	1	673	1	682	0	785
TraesCS4B03G0933300	gene:TRITD4Bv1G207640	85.737	624	87	2	53	675	71	693	0	658
# BLASTN 2.12.0+
# Query: TraesCS4B03G0933400
# Database: KC-4B-DW.fa.TBtoolsDB
# Fields: query acc.ver, subject acc.ver, % identity, alignment length, mismatches, gap opens, q. start, q. end, s. start, s. end, evalue, bit score
# 10 hits found
TraesCS4B03G0933400	gene:TRITD4Bv1G198810	99.519	2705	11	2	1	2703	61654	64358	0	4922
TraesCS4B03G0933400	gene:TRITD4Bv1G198810	92.741	1295	87	2	1231	2518	248478	249772	0	1864
TraesCS4B03G0933400	gene:TRITD4Bv1G198810	96.203	711	27	0	357	1067	247718	248428	0	1164
TraesCS4B03G0933400	gene:TRITD4Bv1G198810	99.043	418	4	0	1506	1923	264	681	0	750
TraesCS4B03G0933400	gene:TRITD4Bv1G198810	87.879	264	14	11	1	253	245567	245823	1.55e-79	294
TraesCS4B03G0933400	gene:TRITD4Bv1G198810	100	98	0	0	1407	1504	1	98	1.26e-45	182
TraesCS4B03G0933400	gene:TRITD4Bv1G198810	94.286	35	0	2	284	317	245844	245877	1.03e-06	52.8
TraesCS4B03G0933400	gene:TRITD4Bv1G205160	83.195	1083	178	4	1331	2411	1962	3042	0	989
TraesCS4B03G0933400	gene:TRITD4Bv1G205160	88.029	685	67	7	373	1045	1	682	0	797
TraesCS4B03G0933400	gene:TRITD4Bv1G207640	84.848	660	92	5	395	1047	35	693	0	658
# BLASTN 2.12.0+
# Query: TraesCS4B03G0933500
# Database: KC-4B-DW.fa.TBtoolsDB
# Fields: query acc.ver, subject acc.ver, % identity, alignment length, mismatches, gap opens, q. start, q. end, s. start, s. end, evalue, bit score
# 8 hits found
TraesCS4B03G0933500	gene:TRITD4Bv1G198810	99.66	2350	6	2	1	2349	61994	64342	0	4294
TraesCS4B03G0933500	gene:TRITD4Bv1G198810	93.205	1295	81	2	891	2178	248478	249772	0	1897
TraesCS4B03G0933500	gene:TRITD4Bv1G198810	96.203	711	27	0	17	727	247718	248428	0	1164
TraesCS4B03G0933500	gene:TRITD4Bv1G198810	99.282	418	3	0	1166	1583	264	681	0	756
TraesCS4B03G0933500	gene:TRITD4Bv1G198810	100	98	0	0	1067	1164	1	98	1.09e-45	182
TraesCS4B03G0933500	gene:TRITD4Bv1G205160	83.195	1083	178	4	991	2071	1962	3042	0	989
TraesCS4B03G0933500	gene:TRITD4Bv1G205160	88.029	685	67	7	33	705	1	682	0	797
TraesCS4B03G0933500	gene:TRITD4Bv1G207640	84.848	660	92	5	55	707	35	693	0	658
# BLASTN 2.12.0+
# Query: TraesCS4B03G0933600
# Database: KC-4B-DW.fa.TBtoolsDB
# Fields: query acc.ver, subject acc.ver, % identity, alignment length, mismatches, gap opens, q. start, q. end, s. start, s. end, evalue, bit score
# 8 hits found
TraesCS4B03G0933600	gene:TRITD4Bv1G198810	99.521	2088	8	2	1	2086	61985	64072	0	3799
TraesCS4B03G0933600	gene:TRITD4Bv1G198810	93.891	1195	65	3	900	2086	248478	249672	0	1796
TraesCS4B03G0933600	gene:TRITD4Bv1G198810	96.203	711	27	0	26	736	247718	248428	0	1164
TraesCS4B03G0933600	gene:TRITD4Bv1G198810	99.282	418	3	0	1174	1591	264	681	0	756
TraesCS4B03G0933600	gene:TRITD4Bv1G198810	98.98	98	1	0	1075	1172	1	98	4.51e-44	176
TraesCS4B03G0933600	gene:TRITD4Bv1G205160	83.01	1083	180	4	999	2079	1962	3042	0	977
TraesCS4B03G0933600	gene:TRITD4Bv1G205160	88.029	685	67	7	42	714	1	682	0	797
TraesCS4B03G0933600	gene:TRITD4Bv1G207640	84.848	660	92	5	64	716	35	693	0	658
# BLASTN 2.12.0+
# Query: TraesCS4B03G0933700
# Database: KC-4B-DW.fa.TBtoolsDB
# Fields: query acc.ver, subject acc.ver, % identity, alignment length, mismatches, gap opens, q. start, q. end, s. start, s. end, evalue, bit score
# 1 hits found
TraesCS4B03G0933700	gene:TRITD4Bv1G198850	99.601	1503	4	1	1	1503	93	1593	0	2741
# BLASTN 2.12.0+
# Query: TraesCS4B03G0933800
# Database: KC-4B-DW.fa.TBtoolsDB
# Fields: query acc.ver, subject acc.ver, % identity, alignment length, mismatches, gap opens, q. start, q. end, s. start, s. end, evalue, bit score
# 1 hits found
TraesCS4B03G0933800	gene:TRITD4Bv1G198860	99.655	870	3	0	208	1077	1	870	0	1591
# BLASTN 2.12.0+
# Query: TraesCS4B03G0934000
# Database: KC-4B-DW.fa.TBtoolsDB
# Fields: query acc.ver, subject acc.ver, % identity, alignment length, mismatches, gap opens, q. start, q. end, s. start, s. end, evalue, bit score
# 1 hits found
TraesCS4B03G0934000	gene:TRITD4Bv1G198900	99.479	1919	10	0	2540	4458	1	1919	0	3489
# BLAST processed 18 queries

## Sheet: KC-WR-4B
# BLASTN 2.12.0+
# Query: TraesCS4B03G0117800
# Database: KL-WR-4B-DW.fa.TBtoolsDB
# Fields: query acc.ver, subject acc.ver, % identity, alignment length, mismatches, gap opens, q. start, q. end, s. start, s. end, evalue, bit score
# 11 hits found
TraesCS4B03G0117800	gene:TRITD4Bv1G017050	100	10730	0	0	8676	19405	13414	24143	0	19815
TraesCS4B03G0117800	gene:TRITD4Bv1G017050	99.914	4626	3	1	3	4627	1	4626	0	8519
TraesCS4B03G0117800	gene:TRITD4Bv1G017050	100	3900	0	0	4778	8677	4617	8516	0	7203
TraesCS4B03G0117800	gene:TRITD4Bv1G017050	83.971	549	55	18	3378	3915	1551	2077	5.26e-141	496
TraesCS4B03G0117800	gene:TRITD4Bv1G017050	83.789	549	55	21	1553	2078	3377	3914	2.45e-139	490
TraesCS4B03G0117800	gene:TRITD4Bv1G017050	86.377	345	31	9	1544	1886	1877	2207	5.57e-101	363
TraesCS4B03G0117800	gene:TRITD4Bv1G017050	86.127	346	31	10	1878	2208	1542	1885	2.59e-99	357
TraesCS4B03G0117800	gene:TRITD4Bv1G017050	87.179	195	15	7	3378	3565	1886	2077	5.93e-56	213
TraesCS4B03G0117800	gene:TRITD4Bv1G017050	87.179	195	15	7	1887	2078	3377	3564	5.93e-56	213
TraesCS4B03G0117800	gene:TRITD4Bv1G017050	94	50	3	0	3940	3989	2075	2124	8.12e-15	76.8
TraesCS4B03G0117800	gene:TRITD4Bv1G017050	94	50	3	0	2076	2125	3939	3988	8.12e-15	76.8
# BLASTN 2.12.0+
# Query: TraesCS4B03G0118300
# Database: KL-WR-4B-DW.fa.TBtoolsDB
# Fields: query acc.ver, subject acc.ver, % identity, alignment length, mismatches, gap opens, q. start, q. end, s. start, s. end, evalue, bit score
# 1 hits found
TraesCS4B03G0118300	gene:TRITD4Bv1G017140	100	1533	0	0	1	1533	74	1606	0	2832
# BLASTN 2.12.0+
# Query: TraesCS4B03G0118600
# Database: KL-WR-4B-DW.fa.TBtoolsDB
# Fields: query acc.ver, subject acc.ver, % identity, alignment length, mismatches, gap opens, q. start, q. end, s. start, s. end, evalue, bit score
# 2 hits found
TraesCS4B03G0118600	gene:TRITD4Bv1G017280	98.935	3943	37	2	5174	9115	1	3939	0	7044
TraesCS4B03G0118600	gene:TRITD4Bv1G017270	98.434	1405	10	2	1	1393	1	1405	0	2462
# BLASTN 2.12.0+
# Query: TraesCS4B03G0118900
# Database: KL-WR-4B-DW.fa.TBtoolsDB
# Fields: query acc.ver, subject acc.ver, % identity, alignment length, mismatches, gap opens, q. start, q. end, s. start, s. end, evalue, bit score
# 5 hits found
TraesCS4B03G0118900	gene:TRITD4Bv1G017300	100	2074	0	0	1830	3903	1	2074	0	3831
TraesCS4B03G0118900	gene:TRITD4Bv1G017320	80.311	772	114	27	2727	3487	4138	4882	8.3e-158	549
TraesCS4B03G0118900	gene:TRITD4Bv1G017320	86.984	315	41	0	3589	3903	5105	5419	1.94e-99	355
TraesCS4B03G0118900	gene:TRITD4Bv1G017310	87.273	330	42	0	3574	3903	1863	2192	4.14e-106	377
TraesCS4B03G0118900	gene:TRITD4Bv1G017310	87.762	286	35	0	3216	3501	1479	1764	2.53e-93	335
# BLASTN 2.12.0+
# Query: TraesCS4B03G0119000
# Database: KL-WR-4B-DW.fa.TBtoolsDB
# Fields: query acc.ver, subject acc.ver, % identity, alignment length, mismatches, gap opens, q. start, q. end, s. start, s. end, evalue, bit score
# 6 hits found
TraesCS4B03G0119000	gene:TRITD4Bv1G017310	100	2192	0	0	2674	4865	1	2192	0	4048
TraesCS4B03G0119000	gene:TRITD4Bv1G017320	88.521	453	47	5	3613	4062	4112	4562	4.71e-156	544
TraesCS4B03G0119000	gene:TRITD4Bv1G017320	89.15	341	35	1	4527	4865	5079	5419	6.4e-120	424
TraesCS4B03G0119000	gene:TRITD4Bv1G017320	84.874	357	44	6	4136	4492	4596	4942	3.06e-98	351
TraesCS4B03G0119000	gene:TRITD4Bv1G017300	87.273	330	42	0	4536	4865	1745	2074	5.05e-106	377
TraesCS4B03G0119000	gene:TRITD4Bv1G017300	87.762	286	35	0	4152	4437	1387	1672	3.08e-93	335
# BLASTN 2.12.0+
# Query: TraesCS4B03G0119100
# Database: KL-WR-4B-DW.fa.TBtoolsDB
# Fields: query acc.ver, subject acc.ver, % identity, alignment length, mismatches, gap opens, q. start, q. end, s. start, s. end, evalue, bit score
# 6 hits found
TraesCS4B03G0119100	gene:TRITD4Bv1G017320	100	5419	0	0	3200	8618	1	5419	0	10008
TraesCS4B03G0119100	gene:TRITD4Bv1G017300	80.311	772	114	27	7337	8081	898	1658	1.77e-157	549
TraesCS4B03G0119100	gene:TRITD4Bv1G017300	86.984	315	41	0	8304	8618	1760	2074	4.15e-99	355
TraesCS4B03G0119100	gene:TRITD4Bv1G017310	88.521	453	47	5	7311	7761	940	1389	8.25e-156	544
TraesCS4B03G0119100	gene:TRITD4Bv1G017310	89.15	341	35	1	8278	8618	1854	2192	1.12e-119	424
TraesCS4B03G0119100	gene:TRITD4Bv1G017310	84.874	357	44	6	7795	8141	1463	1819	5.36e-98	351
# BLASTN 2.12.0+
# Query: TraesCS4B03G0119300
# Database: KL-WR-4B-DW.fa.TBtoolsDB
# Fields: query acc.ver, subject acc.ver, % identity, alignment length, mismatches, gap opens, q. start, q. end, s. start, s. end, evalue, bit score
# 2 hits found
TraesCS4B03G0119300	gene:TRITD4Bv1G017340	100	1362	0	0	25	1386	1	1362	0	2516
TraesCS4B03G0119300	gene:TRITD4Bv1G017350	85.428	1345	176	10	39	1382	33	1358	0	1380
# BLASTN 2.12.0+
# Query: TraesCS4B03G0119400
# Database: KL-WR-4B-DW.fa.TBtoolsDB
# Fields: query acc.ver, subject acc.ver, % identity, alignment length, mismatches, gap opens, q. start, q. end, s. start, s. end, evalue, bit score
# 2 hits found
TraesCS4B03G0119400	gene:TRITD4Bv1G017350	98.698	1383	0	1	119	1501	1	1365	0	2438
TraesCS4B03G0119400	gene:TRITD4Bv1G017340	86.543	1345	179	2	151	1494	15	1358	0	1480
# BLASTN 2.12.0+
# Query: TraesCS4B03G0120000
# Database: KL-WR-4B-DW.fa.TBtoolsDB
# Fields: query acc.ver, subject acc.ver, % identity, alignment length, mismatches, gap opens, q. start, q. end, s. start, s. end, evalue, bit score
# 1 hits found
TraesCS4B03G0120000	gene:TRITD4Bv1G017400	100	804	0	0	1	804	1	804	0	1485
# BLASTN 2.12.0+
# Query: TraesCS4B03G0120200
# Database: KL-WR-4B-DW.fa.TBtoolsDB
# 0 hits found
# BLASTN 2.12.0+
# Query: TraesCS4B03G0121100
# Database: KL-WR-4B-DW.fa.TBtoolsDB
# 0 hits found
# BLASTN 2.12.0+
# Query: TraesCS4B03G0121400
# Database: KL-WR-4B-DW.fa.TBtoolsDB
# Fields: query acc.ver, subject acc.ver, % identity, alignment length, mismatches, gap opens, q. start, q. end, s. start, s. end, evalue, bit score
# 1 hits found
TraesCS4B03G0121400	gene:TRITD4Bv1G017750	99.664	1488	5	0	71	1558	1	1488	0	2721
# BLASTN 2.12.0+
# Query: TraesCS4B03G0121500
# Database: KL-WR-4B-DW.fa.TBtoolsDB
# Fields: query acc.ver, subject acc.ver, % identity, alignment length, mismatches, gap opens, q. start, q. end, s. start, s. end, evalue, bit score
# 3 hits found
TraesCS4B03G0121500	gene:TRITD4Bv1G017760	99.349	921	4	1	760	1678	845	1765	0	1666
TraesCS4B03G0121500	gene:TRITD4Bv1G017760	100	403	0	0	94	496	1	403	0	745
TraesCS4B03G0121500	gene:TRITD4Bv1G017760	98.929	280	1	1	492	769	443	722	3.99e-143	499
# BLASTN 2.12.0+
# Query: TraesCS4B03G0121800
# Database: KL-WR-4B-DW.fa.TBtoolsDB
# Fields: query acc.ver, subject acc.ver, % identity, alignment length, mismatches, gap opens, q. start, q. end, s. start, s. end, evalue, bit score
# 1 hits found
TraesCS4B03G0121800	gene:TRITD4Bv1G017820	99.947	1900	1	0	104	2003	1	1900	0	3504
# BLASTN 2.12.0+
# Query: TraesCS4B03G0122000
# Database: KL-WR-4B-DW.fa.TBtoolsDB
# 0 hits found
# BLAST processed 15 queries

## Sheet: KL-4B
# BLASTN 2.12.0+
# Query: TraesCS4B03G0929700
# Database: KL-4B-DW.fa.TBtoolsDB
# Fields: query acc.ver, subject acc.ver, % identity, alignment length, mismatches, gap opens, q. start, q. end, s. start, s. end, evalue, bit score
# 2 hits found
TraesCS4B03G0929700	gene:TRITD4Bv1G198300	100	1282	0	0	134	1415	1	1282	0	2368
TraesCS4B03G0929700	gene:TRITD4Bv1G198390	96	600	24	0	134	733	1	600	0	976
# BLASTN 2.12.0+
# Query: TraesCS4B03G0930200
# Database: KL-4B-DW.fa.TBtoolsDB
# Fields: query acc.ver, subject acc.ver, % identity, alignment length, mismatches, gap opens, q. start, q. end, s. start, s. end, evalue, bit score
# 4 hits found
TraesCS4B03G0930200	gene:TRITD4Bv1G198390	100	600	0	0	1	600	1	600	0	1109
TraesCS4B03G0930200	gene:TRITD4Bv1G198300	95.728	632	27	0	1	632	1	632	0	1018
TraesCS4B03G0930200	gene:TRITD4Bv1G198300	96.169	261	10	0	676	936	710	970	7.39e-120	427
TraesCS4B03G0930200	gene:TRITD4Bv1G198300	90.592	287	8	13	1066	1341	1003	1281	2.11e-100	363
# BLASTN 2.12.0+
# Query: TraesCS4B03G0930400
# Database: KL-4B-DW.fa.TBtoolsDB
# Fields: query acc.ver, subject acc.ver, % identity, alignment length, mismatches, gap opens, q. start, q. end, s. start, s. end, evalue, bit score
# 2 hits found
TraesCS4B03G0930400	gene:TRITD4Bv1G198490	100	1572	0	0	52	1623	1	1572	0	2904
TraesCS4B03G0930400	gene:TRITD4Bv1G205950	88.525	915	87	8	709	1623	1	897	0	1092
# BLASTN 2.12.0+
# Query: TraesCS4B03G0930500
# Database: KL-4B-DW.fa.TBtoolsDB
# Fields: query acc.ver, subject acc.ver, % identity, alignment length, mismatches, gap opens, q. start, q. end, s. start, s. end, evalue, bit score
# 1 hits found
TraesCS4B03G0930500	gene:TRITD4Bv1G198500	100	1460	0	0	112	1571	1	1460	0	2697
# BLASTN 2.12.0+
# Query: TraesCS4B03G0930800
# Database: KL-4B-DW.fa.TBtoolsDB
# Fields: query acc.ver, subject acc.ver, % identity, alignment length, mismatches, gap opens, q. start, q. end, s. start, s. end, evalue, bit score
# 1 hits found
TraesCS4B03G0930800	gene:TRITD4Bv1G198550	99.976	4139	1	0	1304	5442	1	4139	0	7638
# BLASTN 2.12.0+
# Query: TraesCS4B03G0931100
# Database: KL-4B-DW.fa.TBtoolsDB
# Fields: query acc.ver, subject acc.ver, % identity, alignment length, mismatches, gap opens, q. start, q. end, s. start, s. end, evalue, bit score
# 1 hits found
TraesCS4B03G0931100	gene:TRITD4Bv1G198570	100	2091	0	0	200	2290	1	2091	0	3862
# BLASTN 2.12.0+
# Query: TraesCS4B03G0931700
# Database: KL-4B-DW.fa.TBtoolsDB
# 0 hits found
# BLASTN 2.12.0+
# Query: TraesCS4B03G0931800
# Database: KL-4B-DW.fa.TBtoolsDB
# Fields: query acc.ver, subject acc.ver, % identity, alignment length, mismatches, gap opens, q. start, q. end, s. start, s. end, evalue, bit score
# 12 hits found
TraesCS4B03G0931800	gene:TRITD4Bv1G198620	99.075	4539	34	5	3847	8384	1709	6240	0	8142
TraesCS4B03G0931800	gene:TRITD4Bv1G198620	96.935	1044	28	4	1587	2629	671	1711	0	1748
TraesCS4B03G0931800	gene:TRITD4Bv1G198620	97.104	656	10	2	1	650	19	671	0	1098
TraesCS4B03G0931800	gene:TRITD4Bv1G198810	95	340	14	3	2681	3019	23239	23576	3.39e-150	531
TraesCS4B03G0931800	gene:TRITD4Bv1G198810	88.793	116	10	3	3736	3851	23858	23970	2.4e-32	139
TraesCS4B03G0931800	gene:TRITD4Bv1G204470	88.136	354	29	8	3027	3370	23300	23650	1.66e-113	409
TraesCS4B03G0931800	gene:TRITD4Bv1G204470	88.252	349	27	9	3025	3361	11909	12255	2.14e-112	405
TraesCS4B03G0931800	gene:TRITD4Bv1G204470	89.474	304	19	9	3026	3319	9394	9694	2.18e-102	372
TraesCS4B03G0931800	gene:TRITD4Bv1G204470	85.088	114	13	4	3736	3848	89914	90024	1.46e-24	113
TraesCS4B03G0931800	gene:TRITD4Bv1G204470	91.667	60	5	0	3549	3608	31999	31940	1.14e-15	84.2
TraesCS4B03G0931800	gene:TRITD4Bv1G206500	85.303	347	35	9	3043	3375	187998	188342	4.74e-94	344
TraesCS4B03G0931800	gene:TRITD4Bv1G206870	89.13	92	10	0	3757	3848	112360	112451	4.05e-25	115
# BLASTN 2.12.0+
# Query: TraesCS4B03G0932200
# Database: KL-4B-DW.fa.TBtoolsDB
# Fields: query acc.ver, subject acc.ver, % identity, alignment length, mismatches, gap opens, q. start, q. end, s. start, s. end, evalue, bit score
# 4 hits found
TraesCS4B03G0932200	gene:TRITD4Bv1G198660	99.639	1660	6	0	14	1673	1	1660	0	3033
TraesCS4B03G0932200	gene:TRITD4Bv1G198980	80.837	908	109	29	14	880	1	884	0	652
TraesCS4B03G0932200	gene:TRITD4Bv1G198980	85.111	497	57	13	1178	1673	978	1458	5.1e-139	492
TraesCS4B03G0932200	gene:TRITD4Bv1G206500	100	50	0	0	2172	2221	187044	186995	6.04e-19	93.5
# BLASTN 2.12.0+
# Query: TraesCS4B03G0932300
# Database: KL-4B-DW.fa.TBtoolsDB
# Fields: query acc.ver, subject acc.ver, % identity, alignment length, mismatches, gap opens, q. start, q. end, s. start, s. end, evalue, bit score
# 2 hits found
TraesCS4B03G0932300	gene:TRITD4Bv1G198670	96.884	2535	58	10	545	3066	1	2527	0	4224
TraesCS4B03G0932300	gene:TRITD4Bv1G198670	96.212	1267	33	4	3096	4362	2529	3780	0	2060
# BLASTN 2.12.0+
# Query: TraesCS4B03G0932500
# Database: KL-4B-DW.fa.TBtoolsDB
# Fields: query acc.ver, subject acc.ver, % identity, alignment length, mismatches, gap opens, q. start, q. end, s. start, s. end, evalue, bit score
# 1 hits found
TraesCS4B03G0932500	gene:TRITD4Bv1G198700	99.621	264	1	0	1	264	1	264	2.8e-137	483
# BLASTN 2.12.0+
# Query: TraesCS4B03G0933300
# Database: KL-4B-DW.fa.TBtoolsDB
# Fields: query acc.ver, subject acc.ver, % identity, alignment length, mismatches, gap opens, q. start, q. end, s. start, s. end, evalue, bit score
# 7 hits found
TraesCS4B03G0933300	gene:TRITD4Bv1G198810	99.068	1932	18	0	1	1932	247734	249665	0	3469
TraesCS4B03G0933300	gene:TRITD4Bv1G198810	93.75	1184	66	3	745	1927	62884	64060	0	1770
TraesCS4B03G0933300	gene:TRITD4Bv1G198810	96.403	695	25	0	1	695	62026	62720	0	1146
TraesCS4B03G0933300	gene:TRITD4Bv1G198810	95.444	417	19	0	1028	1444	265	681	0	665
TraesCS4B03G0933300	gene:TRITD4Bv1G198810	95.918	98	4	0	928	1025	1	98	4.2e-39	159
TraesCS4B03G0933300	gene:TRITD4Bv1G205160	87.737	685	69	7	1	673	1	682	0	785
TraesCS4B03G0933300	gene:TRITD4Bv1G207640	85.737	624	87	2	53	675	71	693	0	658
# BLASTN 2.12.0+
# Query: TraesCS4B03G0933400
# Database: KL-4B-DW.fa.TBtoolsDB
# Fields: query acc.ver, subject acc.ver, % identity, alignment length, mismatches, gap opens, q. start, q. end, s. start, s. end, evalue, bit score
# 10 hits found
TraesCS4B03G0933400	gene:TRITD4Bv1G198810	99.519	2705	11	2	1	2703	61654	64358	0	4922
TraesCS4B03G0933400	gene:TRITD4Bv1G198810	92.741	1295	87	2	1231	2518	248478	249772	0	1864
TraesCS4B03G0933400	gene:TRITD4Bv1G198810	96.203	711	27	0	357	1067	247718	248428	0	1164
TraesCS4B03G0933400	gene:TRITD4Bv1G198810	99.043	418	4	0	1506	1923	264	681	0	750
TraesCS4B03G0933400	gene:TRITD4Bv1G198810	87.879	264	14	11	1	253	245567	245823	1.55e-79	294
TraesCS4B03G0933400	gene:TRITD4Bv1G198810	100	98	0	0	1407	1504	1	98	1.26e-45	182
TraesCS4B03G0933400	gene:TRITD4Bv1G198810	94.286	35	0	2	284	317	245844	245877	1.03e-06	52.8
TraesCS4B03G0933400	gene:TRITD4Bv1G205160	83.195	1083	178	4	1331	2411	1962	3042	0	989
TraesCS4B03G0933400	gene:TRITD4Bv1G205160	88.029	685	67	7	373	1045	1	682	0	797
TraesCS4B03G0933400	gene:TRITD4Bv1G207640	84.848	660	92	5	395	1047	35	693	0	658
# BLASTN 2.12.0+
# Query: TraesCS4B03G0933500
# Database: KL-4B-DW.fa.TBtoolsDB
# Fields: query acc.ver, subject acc.ver, % identity, alignment length, mismatches, gap opens, q. start, q. end, s. start, s. end, evalue, bit score
# 8 hits found
TraesCS4B03G0933500	gene:TRITD4Bv1G198810	99.66	2350	6	2	1	2349	61994	64342	0	4294
TraesCS4B03G0933500	gene:TRITD4Bv1G198810	93.205	1295	81	2	891	2178	248478	249772	0	1897
TraesCS4B03G0933500	gene:TRITD4Bv1G198810	96.203	711	27	0	17	727	247718	248428	0	1164
TraesCS4B03G0933500	gene:TRITD4Bv1G198810	99.282	418	3	0	1166	1583	264	681	0	756
TraesCS4B03G0933500	gene:TRITD4Bv1G198810	100	98	0	0	1067	1164	1	98	1.09e-45	182
TraesCS4B03G0933500	gene:TRITD4Bv1G205160	83.195	1083	178	4	991	2071	1962	3042	0	989
TraesCS4B03G0933500	gene:TRITD4Bv1G205160	88.029	685	67	7	33	705	1	682	0	797
TraesCS4B03G0933500	gene:TRITD4Bv1G207640	84.848	660	92	5	55	707	35	693	0	658
# BLASTN 2.12.0+
# Query: TraesCS4B03G0933600
# Database: KL-4B-DW.fa.TBtoolsDB
# Fields: query acc.ver, subject acc.ver, % identity, alignment length, mismatches, gap opens, q. start, q. end, s. start, s. end, evalue, bit score
# 8 hits found
TraesCS4B03G0933600	gene:TRITD4Bv1G198810	99.521	2088	8	2	1	2086	61985	64072	0	3799
TraesCS4B03G0933600	gene:TRITD4Bv1G198810	93.891	1195	65	3	900	2086	248478	249672	0	1796
TraesCS4B03G0933600	gene:TRITD4Bv1G198810	96.203	711	27	0	26	736	247718	248428	0	1164
TraesCS4B03G0933600	gene:TRITD4Bv1G198810	99.282	418	3	0	1174	1591	264	681	0	756
TraesCS4B03G0933600	gene:TRITD4Bv1G198810	98.98	98	1	0	1075	1172	1	98	4.51e-44	176
TraesCS4B03G0933600	gene:TRITD4Bv1G205160	83.01	1083	180	4	999	2079	1962	3042	0	977
TraesCS4B03G0933600	gene:TRITD4Bv1G205160	88.029	685	67	7	42	714	1	682	0	797
TraesCS4B03G0933600	gene:TRITD4Bv1G207640	84.848	660	92	5	64	716	35	693	0	658
# BLASTN 2.12.0+
# Query: TraesCS4B03G0933700
# Database: KL-4B-DW.fa.TBtoolsDB
# Fields: query acc.ver, subject acc.ver, % identity, alignment length, mismatches, gap opens, q. start, q. end, s. start, s. end, evalue, bit score
# 1 hits found
TraesCS4B03G0933700	gene:TRITD4Bv1G198850	99.601	1503	4	1	1	1503	93	1593	0	2741
# BLASTN 2.12.0+
# Query: TraesCS4B03G0933800
# Database: KL-4B-DW.fa.TBtoolsDB
# Fields: query acc.ver, subject acc.ver, % identity, alignment length, mismatches, gap opens, q. start, q. end, s. start, s. end, evalue, bit score
# 1 hits found
TraesCS4B03G0933800	gene:TRITD4Bv1G198860	99.655	870	3	0	208	1077	1	870	0	1591
# BLASTN 2.12.0+
# Query: TraesCS4B03G0934000
# Database: KL-4B-DW.fa.TBtoolsDB
# Fields: query acc.ver, subject acc.ver, % identity, alignment length, mismatches, gap opens, q. start, q. end, s. start, s. end, evalue, bit score
# 1 hits found
TraesCS4B03G0934000	gene:TRITD4Bv1G198900	99.479	1919	10	0	2540	4458	1	1919	0	3489
# BLAST processed 18 queries
