# Supplementary material for: QTL Mapping of Yield-Related Traits in Tetraploid Wheat Based on Wheat55K SNP Array
Source: Plants (Basel). 2024 May 7;13(10):1285. doi: 10.3390/plants13101285 (PMC11125051; doi:10.3390/plants13101285)
Supplement: Supplementary file 1 [file plants-13-01285-s001.zip › Supplementary Table 6.xlsx]

## Sheet: Sheet2
Supplemental Table S6 QTL clusters affecting two or more traits
Clusters	Chr.	No.of QTL	QTLs	Marker interval	Position (cM)
C1	1B	2	QKAR.QD-1B, QKC.QD-1B.1	AX-95149706-AX-109924111	23.94-26.66
C2	1B	3	QHD.QD-1B.1, QPL.QD-1B, QTKW.QD-1B.1	AX-109924111-AX-108966369	26.66-35.07
C3	1B	3	QKC.QD-1B.2, QKL.QD-1B.1, QTKW.QD-1B.2	AX-95194502-AX-109484985	27.13-28.08
C4	2A	2	QFD.QD-2A, QKL-WR.QD-2A	AX-108855103-AX-108833449	35.99-39.49
C5	2B	3	QFD.QD-2B, QHD.QD-2B.3, QSL.QD-2B.3	AX-108817536-AX-109927771	103.48-110.53
C6	2B	2	QNL.QD-2B.1, QPL.QD-2B.1	AX-110099006-AX-110628280	110.99-111.92
C7	2B	4	QKC.QD-2B.3, QKL.QD-2B.3, QNL.QD-2B.2, QPL.QD-2B.2	AX-110628280-AX-108728636	111.92-122.64
C8	2B	3	QKC.QD-2B.1, QKL.QD-2B.1, QTKW.QD-2B.1	AX-111142990-AX-111030322	34.7-35.18
C9	2B	2	QKC.QD-2B.2, QKL.QD-2B.2	AX-109416434-AX-108843759	53.94-56.03
C10	2B	2	QHD.QD-2B.2, QKL-WR.QD-2B	AX-110494752-AX-94790995	77.99-80.05
C11	3A	2	QNL.QD-3A.1, QPL.QD-3A.1	AX-111798836-AX-109354054	58.87-64.32
C12	4B	2	QKC.QD-4B.1, QKL.QD-4B.1	AX-108782805-AX-110952441	0-2.48
C13	4B	2	QKW.QD-4B.1, QTKW.QD-4B.1	AX-110621521-AX-111636369	35.2-36.66
C14	4B	3	QKC.QD-4B.2, QKL.QD-4B.2, QKL-WR.QD-4B.3	AX-108801712-AX-109959423	42.35-47.1
C15	4B	2	QKL.QD-4B.3, QKL-WR.QD-4B.4	AX-109959423-AX-110070905	47.1-50.08
C16	4B	2	QKL-WR.QD-4B.6, QKW.QD-4B.2	AX-86176450-AX-109925267	72.85-74.24
C17	4B	2	QNL.QD-4B.1, QTKW.QD-4B.4	AX-109925267-AX-111573292	10.48-13.88
C18	4B	4	QFD.QD-4B, QKW.QD-4B.3, QNL.QD-4B.2, QPL.QD-4B.1	AX-110031800-AX-108848122	14.83-15.33
C19	4B	4	QHD.QD-4B, QKL-WR.QD-4B.5, QPL.QD-4B.2, QTKW.QD-4B.5	AX-108848122-AX-111068079	15.33-25.98
C20	7A	2	QKC.QD-7A, QKL.QD-7A	AX-111693935-AX-109378778	42.75-47.52
QTLs from each year located within 10 cM and affected two or more traits were identiﬁed as a QTL cluster
The underlined QTLs indicate that they are the stable QTLs and bold font QTLs indicate that they are the major QTLs identified in this study
